# Supplementary material for: Piperidinium 4-hydr­oxy-3-methoxy­carbon­yl-1,2-benzothia­zin-2-ide 1,1-dioxide
Source: Acta Crystallogr Sect E Struct Rep Online. 2009 Sep 12;65(Pt 10):o2451. doi: 10.1107/S1600536809036204 (PMC2970237; doi:10.1107/S1600536809036204)
Supplement: Supplementary file 2 [file e-65-o2451-Isup2.hkl]

# 
# h,k,l, Fc-squared, Fo-squared, sigma(Fo-squared) and status flag 
# 
data_I
_shelx_title ' B193_0m in P2(1)/n' 
_shelx_refln_list_code          4 
_shelx_F_calc_maximum      231.69 
_exptl_crystal_F_000       720.00 
_reflns_d_resolution_high  0.7691 
 
loop_ 
 _symmetry_equiv_pos_as_xyz 
 'x, y, z' 
 '-x+1/2, y+1/2, -z+1/2' 
 '-x, -y, -z' 
 'x-1/2, -y-1/2, z-1/2' 
 
_cell_length_a    12.0423 
_cell_length_b     9.1791 
_cell_length_c    14.5193 
_cell_angle_alpha  90.000 
_cell_angle_beta   90.556 
_cell_angle_gamma  90.000 
 
_shelx_F_squared_multiplier     1.000 
 
loop_ 
 _refln_index_h 
 _refln_index_k 
 _refln_index_l 
 _refln_F_squared_calc 
 _refln_F_squared_meas 
 _refln_F_squared_sigma 
 _refln_observed_status 
   2   0   0    11533.29    11345.03    114.36 o 
   4   0   0     3019.26     2899.47     30.27 o 
   6   0   0     3724.23     3645.50     38.37 o 
   8   0   0     1007.14     1014.77     15.84 o 
  10   0   0       10.48       20.10      3.46 o 
  12   0   0       84.51      103.58      7.48 o 
  14   0   0      162.37      147.89      9.86 o 
   1   1   0      351.00      324.87      6.73 o 
   2   1   0       66.11       58.89      1.00 o 
   3   1   0      649.67      585.32      5.36 o 
   4   1   0     4404.21     4311.90     34.25 o 
   5   1   0      184.82      208.93      2.84 o 
   6   1   0     1262.66     1181.52     10.83 o 
   7   1   0        6.13        3.87      1.09 o 
   8   1   0      291.58      265.85      4.61 o 
   9   1   0      132.00      133.62      5.02 o 
  10   1   0      782.66      770.74     11.18 o 
  11   1   0      316.51      317.33      7.51 o 
  12   1   0        0.03        1.37      3.24 o 
  13   1   0       11.02        8.76      4.04 o 
  14   1   0       59.91       57.00      5.65 o 
  15   1   0       56.17       62.47      6.12 o 
   0   2   0     9486.01     9079.44    108.62 o 
   1   2   0      396.95      473.12      5.57 o 
   2   2   0    53680.52    45498.67    385.97 o 
   3   2   0     2891.17     3069.93     25.62 o 
   4   2   0     2657.26     2668.38     21.43 o 
   5   2   0       91.93      112.30      2.41 o 
   6   2   0     1680.42     1631.54     15.77 o 
   7   2   0       12.66       17.40      1.46 o 
   8   2   0      331.89      323.19      4.78 o 
   9   2   0      142.37      137.76      3.77 o 
  10   2   0       80.85       76.28      3.40 o 
  11   2   0      137.02      127.96      5.59 o 
  12   2   0       86.28       93.08      5.02 o 
  13   2   0        0.04        5.31      3.68 o 
  14   2   0        0.13       -5.56      5.56 o 
  15   2   0        8.42       10.24      5.19 o 
   1   3   0      339.69      325.09      4.93 o 
   2   3   0        2.60        0.01      0.90 o 
   3   3   0       14.39        8.09      1.09 o 
   4   3   0        4.18       13.41      0.96 o 
   5   3   0       35.49       39.74      1.64 o 
   6   3   0     2608.01     2578.83     22.27 o 
   7   3   0       70.46       71.33      2.22 o 
   8   3   0     1828.83     1798.67     17.59 o 
   9   3   0      931.66      926.87     11.03 o 
  10   3   0       98.53       91.29      3.45 o 
  11   3   0      201.85      213.02      6.85 o 
  12   3   0      217.32      206.96     11.50 o 
  13   3   0       13.35        9.77      5.09 o 
  14   3   0      125.13      128.98      8.07 o 
  15   3   0       29.70       29.12      5.63 o 
   0   4   0       89.17      134.53      8.25 o 
   1   4   0        2.62        1.79      1.05 o 
   2   4   0      525.56      472.00      5.59 o 
   3   4   0      378.62      434.91      7.09 o 
   4   4   0     9146.41     9495.82    103.88 o 
   5   4   0      407.96      442.28      6.29 o 
   6   4   0      182.69      200.19      3.56 o 
   7   4   0       57.84       43.14      1.94 o 
   8   4   0      233.34      211.87      4.38 o 
   9   4   0      179.72      174.98      5.40 o 
  10   4   0        3.56        2.72      1.57 o 
  11   4   0        0.08       -1.71      1.71 o 
  12   4   0      142.34      156.35     10.07 o 
  13   4   0        0.21       -1.94      1.94 o 
  14   4   0       86.28       94.27      6.80 o 
   1   5   0      783.07      803.49     11.01 o 
   2   5   0       14.15       17.05      1.65 o 
   3   5   0      449.30      456.68      6.52 o 
   4   5   0      312.91      305.40      6.98 o 
   5   5   0       16.69       17.04      2.06 o 
   6   5   0      774.08      751.60     11.41 o 
   7   5   0      800.83      770.03     10.43 o 
   8   5   0      225.93      223.98     10.54 o 
   9   5   0       11.86       10.63      2.77 o 
  10   5   0      219.12      226.99      5.13 o 
  11   5   0       17.51       12.59      2.81 o 
  12   5   0       73.88       91.04      5.05 o 
  13   5   0       15.52       12.66      4.93 o 
  14   5   0      204.35      222.01     13.04 o 
   0   6   0       77.16       71.78      4.65 o 
   1   6   0       78.03       80.84      5.74 o 
   2   6   0      185.37      183.61      4.49 o 
   3   6   0       85.15       71.45      2.54 o 
   4   6   0       24.57       20.31      2.05 o 
   5   6   0       29.73       27.35      3.18 o 
   6   6   0      851.63      812.03     34.92 o 
   7   6   0       38.80       40.08      3.12 o 
   8   6   0      100.86      112.30      5.47 o 
   9   6   0       54.75       54.51      4.20 o 
  10   6   0       39.32       50.42      5.52 o 
  11   6   0        0.01       -6.22      6.22 o 
  12   6   0      223.51      238.22     18.27 o 
  13   6   0       26.97       27.48      9.67 o 
   1   7   0      753.53      729.37     12.64 o 
   2   7   0      174.12      170.10      4.65 o 
   3   7   0       44.86       48.35      2.41 o 
   4   7   0      579.00      549.30      9.96 o 
   5   7   0     1107.59     1090.11     16.36 o 
   6   7   0       82.97       76.18      4.12 o 
   7   7   0        7.99       10.66      2.71 o 
   8   7   0       59.88       70.43      5.07 o 
   9   7   0       52.00       53.67      5.47 o 
  10   7   0      223.75      218.27     15.66 o 
  11   7   0       25.28       17.95      8.27 o 
  12   7   0      107.36      125.73     14.26 o 
   0   8   0     1800.87     1737.71     43.70 o 
   1   8   0       31.51       32.46      3.16 o 
   2   8   0        0.29       -0.57      2.21 o 
   3   8   0       38.19       33.34      2.39 o 
   4   8   0       32.11       30.86      3.14 o 
   5   8   0      452.39      421.77     10.02 o 
   6   8   0        1.89        0.70      2.39 o 
   7   8   0       27.11       30.05      4.61 o 
   8   8   0       20.66       17.08      4.17 o 
   9   8   0       19.80       17.86      4.70 o 
  10   8   0       73.81       84.55     11.17 o 
  11   8   0       16.15       10.28      8.46 o 
   1   9   0      147.95      153.47      6.98 o 
   2   9   0       12.02       11.35      6.64 o 
   3   9   0      580.44      559.25     14.37 o 
   4   9   0      113.32       95.24      6.16 o 
   5   9   0       34.43       32.18      3.31 o 
   6   9   0      279.63      267.37     12.48 o 
   7   9   0       40.88       27.87      4.84 o 
   8   9   0       73.93       86.82      7.01 o 
   9   9   0        6.77        6.12      7.15 o 
  10   9   0       26.73       34.21      9.21 o 
   0  10   0       30.74       30.89      7.99 o 
   1  10   0       30.64       22.68      5.50 o 
   2  10   0      259.93      255.38     17.39 o 
   3  10   0      145.62      132.56      6.56 o 
   4  10   0        5.19        2.30      2.20 o 
   5  10   0        1.10       -0.76      5.66 o 
   6  10   0       30.88       23.58      4.80 o 
   7  10   0       55.32       42.16     10.42 o 
   8  10   0       26.67       33.23      5.88 o 
   1  11   0      171.38      161.01     15.19 o 
   2  11   0        6.07        3.62      3.83 o 
   3  11   0       50.63       48.13      4.73 o 
   4  11   0        1.22       -0.71      4.32 o 
   5  11   0       15.09       17.50      4.93 o 
   6  11   0      125.76      119.39      8.29 o 
 -15   0   1       71.79       62.85      7.60 o 
 -13   0   1      129.14      130.70      8.83 o 
 -11   0   1      365.36      333.97     10.08 o 
  -9   0   1      796.84      832.64     16.44 o 
  -7   0   1     1711.80     1785.76     22.26 o 
  -5   0   1      453.64      462.28      6.44 o 
  -3   0   1    15729.95    15799.02    158.25 o 
  -1   0   1      656.94      410.36     11.45 o 
   1   0   1     7234.37     6932.39    169.10 o 
   3   0   1     3819.97     3696.00     37.89 o 
   5   0   1      191.88      219.82      4.00 o 
   7   0   1     1770.06     1742.88     21.78 o 
   9   0   1      633.14      600.47     10.05 o 
  11   0   1     1023.24      963.84     19.34 o 
  13   0   1       88.05       98.80      7.84 o 
  15   0   1       55.41       53.26      7.40 o 
 -15   1   1      190.31      204.44      9.43 o 
 -14   1   1        4.96        0.55      4.18 o 
 -13   1   1      506.97      509.46     13.39 o 
 -12   1   1      145.46      142.48      6.17 o 
 -11   1   1      185.61      191.24      6.61 o 
 -10   1   1      428.82      392.62     10.50 o 
  -9   1   1       38.02       37.94      2.54 o 
  -8   1   1      340.80      332.34      5.65 o 
  -7   1   1      818.57      865.12     11.28 o 
  -6   1   1      676.95      703.97      7.13 o 
  -5   1   1     1445.37     1623.71     13.17 o 
  -4   1   1       94.67      114.44      1.98 o 
  -3   1   1     3273.08     3335.48     25.17 o 
  -2   1   1     9794.39     9440.12     57.80 o 
  -1   1   1     5935.96     6239.29     54.73 o 
   0   1   1      283.89      296.08      4.69 o 
   1   1   1     3371.06     3508.46     25.70 o 
   2   1   1      759.07      714.10      6.09 o 
   3   1   1      941.56      839.10      7.35 o 
   4   1   1     1378.74     1352.63     12.15 o 
   5   1   1      217.95      173.50      2.69 o 
   6   1   1      114.13      119.68      3.35 o 
   7   1   1      648.69      717.85      8.35 o 
   8   1   1       72.00       72.58      3.21 o 
   9   1   1       40.66       41.63      2.09 o 
  10   1   1      372.35      371.15      6.60 o 
  11   1   1      131.25      145.23      5.43 o 
  12   1   1      193.40      182.82      6.84 o 
  13   1   1        1.80       -2.22      3.67 o 
  14   1   1       95.08       90.28      6.41 o 
  15   1   1       38.83       44.29      5.77 o 
 -15   2   1       46.17       42.38     13.93 o 
 -14   2   1      187.56      188.33     10.23 o 
 -13   2   1        7.60        4.93      3.86 o 
 -12   2   1      148.96      147.44      6.19 o 
 -11   2   1       23.50       17.63      2.99 o 
 -10   2   1        3.40        3.16      2.12 o 
  -9   2   1     1130.76     1119.92     12.39 o 
  -8   2   1       36.75       26.81      1.75 o 
  -7   2   1      335.44      346.88      4.72 o 
  -6   2   1       54.13       46.68      1.86 o 
  -5   2   1     2482.79     2563.77     20.88 o 
  -4   2   1     3729.64     4137.64     31.18 o 
  -3   2   1      379.56      405.19      3.41 o 
  -2   2   1    22980.63    22324.69    156.75 o 
  -1   2   1     2347.80     2377.39     22.66 o 
   0   2   1     7596.78     7385.35     66.84 o 
   1   2   1     2575.03     2575.97     24.44 o 
   2   2   1     2384.64     2431.01     19.38 o 
   3   2   1     1409.89     1347.89     11.82 o 
   4   2   1     2841.04     3044.74     25.78 o 
   5   2   1      727.49      700.20      8.57 o 
   6   2   1       27.39       23.05      1.48 o 
   7   2   1      272.53      265.07      4.28 o 
   8   2   1      132.67      130.39      3.31 o 
   9   2   1     1697.16     1643.77     19.39 o 
  10   2   1       50.76       41.96      2.85 o 
  11   2   1       27.79       25.56      3.27 o 
  12   2   1       17.22       11.39      3.26 o 
  13   2   1      258.66      266.82      9.35 o 
  14   2   1       94.30       95.44      9.82 o 
  15   2   1       36.26       42.95      8.09 o 
 -15   3   1      154.90      162.98     11.68 o 
 -14   3   1      133.42      144.94     10.94 o 
 -13   3   1       10.48        6.36      5.09 o 
 -12   3   1       47.10       39.40      4.36 o 
 -11   3   1      354.69      369.80     10.88 o 
 -10   3   1       27.35       28.27      2.77 o 
  -9   3   1     1137.84     1115.20     14.94 o 
  -8   3   1       14.55       16.08      1.55 o 
  -7   3   1        3.78        3.22      1.10 o 
  -6   3   1     1139.35     1110.60     11.03 o 
  -5   3   1     1939.67     1952.61     19.36 o 
  -4   3   1     2402.22     2573.52     23.14 o 
  -3   3   1       38.01       37.50      1.68 o 
  -2   3   1     4233.54     4365.67     38.04 o 
  -1   3   1       42.39       71.29      2.02 o 
   0   3   1      937.13      934.93     11.51 o 
   1   3   1      250.85      196.14      4.14 o 
   2   3   1        8.76       22.61      1.05 o 
   3   3   1     6751.03     6829.08     68.64 o 
   4   3   1        0.64        3.16      0.98 o 
   5   3   1      505.12      499.76      5.79 o 
   6   3   1       98.19       91.91      2.11 o 
   7   3   1      222.76      228.33      3.77 o 
   8   3   1        3.08       -1.35      1.45 o 
   9   3   1       60.29       53.43      2.58 o 
  10   3   1     1037.45     1034.65     16.51 o 
  11   3   1       69.59       75.97      5.47 o 
  12   3   1       47.30       48.34      4.52 o 
  13   3   1       33.88       31.60      5.00 o 
  14   3   1       50.89       48.42      5.87 o 
  15   3   1       42.19       39.10      5.87 o 
 -14   4   1        8.81       13.32      2.61 o 
 -13   4   1       18.39       19.80      2.48 o 
 -12   4   1       74.94       70.71      3.59 o 
 -11   4   1      324.41      320.36      6.35 o 
 -10   4   1        2.93        2.77      1.63 o 
  -9   4   1        1.02       -2.10      2.10 o 
  -8   4   1       82.21       78.10      2.78 o 
  -7   4   1      848.33      888.17      9.59 o 
  -6   4   1      836.79      844.56      9.56 o 
  -5   4   1      340.34      338.50      5.20 o 
  -4   4   1     2265.08     2367.19     23.04 o 
  -3   4   1      465.17      472.43      5.70 o 
  -2   4   1        0.57        1.08      0.98 o 
  -1   4   1       87.31       92.71      2.58 o 
   0   4   1     1245.22     1247.58     15.33 o 
   1   4   1      487.98      525.37      7.62 o 
   2   4   1       20.56       28.02      2.53 o 
   3   4   1      247.08      223.48      4.11 o 
   4   4   1      241.26      242.55      5.18 o 
   5   4   1     1014.30     1039.01     12.27 o 
   6   4   1       18.97       23.46      1.54 o 
   7   4   1      611.80      592.83      7.15 o 
   8   4   1        5.07        3.87      1.72 o 
   9   4   1       26.81       26.10      4.20 o 
  10   4   1        1.40       -1.11      1.56 o 
  11   4   1      618.78      616.51      9.14 o 
  12   4   1        8.07        5.35      2.13 o 
  13   4   1        4.97        6.33      2.19 o 
  14   4   1        0.77       -0.59      3.36 o 
 -14   5   1        4.53       11.82      6.68 o 
 -13   5   1       69.59       61.09      6.28 o 
 -12   5   1       49.93       64.36      4.52 o 
 -11   5   1      105.04       93.61      4.50 o 
 -10   5   1        7.54        3.92      2.49 o 
  -9   5   1      527.14      545.91     12.00 o 
  -8   5   1       44.26       49.19      3.66 o 
  -7   5   1       10.27        4.21      3.37 o 
  -6   5   1        4.18        1.21      2.24 o 
  -5   5   1     1475.05     1482.44     18.26 o 
  -4   5   1      543.63      565.66      7.65 o 
  -3   5   1      120.12      109.46      3.09 o 
  -2   5   1       88.53       94.69      3.24 o 
  -1   5   1      411.02      521.66      8.95 o 
   0   5   1      992.28      964.73     12.80 o 
   1   5   1      286.35      272.82      5.21 o 
   2   5   1      439.25      442.88      6.25 o 
   3   5   1      568.62      559.88      9.15 o 
   4   5   1       13.78       24.24      2.38 o 
   5   5   1     1814.79     1863.50     22.63 o 
   6   5   1       97.58       82.49      3.93 o 
   7   5   1     1260.00     1235.63     17.75 o 
   8   5   1     1711.75     1698.01     28.40 o 
   9   5   1       45.53       48.50      4.02 o 
  10   5   1       56.06       65.78      3.04 o 
  11   5   1      144.11      148.60      4.75 o 
  12   5   1        2.09        3.08      2.88 o 
  13   5   1       92.12       97.25      7.18 o 
  14   5   1       20.12       18.09      6.87 o 
 -13   6   1       93.69       85.95     13.60 o 
 -12   6   1      108.65      130.45     13.74 o 
 -11   6   1       97.94       95.67     11.31 o 
 -10   6   1      114.92      108.99     10.98 o 
  -9   6   1      295.01      310.95     14.32 o 
  -8   6   1      149.67      134.32      5.62 o 
  -7   6   1      580.40      535.87     11.51 o 
  -6   6   1      767.05      747.74     12.18 o 
  -5   6   1      600.87      620.27      9.37 o 
  -4   6   1      267.17      275.48      4.85 o 
  -3   6   1      319.95      334.12      5.41 o 
  -2   6   1       76.55       94.17      3.78 o 
  -1   6   1      256.75      276.59      6.35 o 
   0   6   1      827.42      827.25     13.26 o 
   1   6   1       92.47       72.01      3.39 o 
   2   6   1      219.98      245.34      5.38 o 
   3   6   1      181.86      176.16      4.15 o 
   4   6   1      269.12      273.92      6.97 o 
   5   6   1      196.26      199.91     10.81 o 
   6   6   1       18.45       27.79      4.40 o 
   7   6   1      131.63      135.73      7.92 o 
   8   6   1       85.68       84.34      4.84 o 
   9   6   1      358.17      390.91     10.52 o 
  10   6   1       89.23       96.44      9.24 o 
  11   6   1       35.77       47.86      9.39 o 
  12   6   1        5.56       -0.28      8.37 o 
  13   6   1       64.63       88.34     13.60 o 
 -12   7   1        0.81       -3.65      7.95 o 
 -11   7   1       72.05       85.62     11.26 o 
 -10   7   1       58.99       55.20      9.39 o 
  -9   7   1        0.10       -0.02      3.40 o 
  -8   7   1       70.81       79.39      5.81 o 
  -7   7   1        1.25        2.39      2.52 o 
  -6   7   1        3.39        6.17      2.11 o 
  -5   7   1       13.49        7.87      2.05 o 
  -4   7   1       41.61       43.57      2.23 o 
  -3   7   1      375.07      356.27      5.95 o 
  -2   7   1      169.04      166.81      7.49 o 
  -1   7   1      459.72      422.98      8.73 o 
   0   7   1       17.74       13.30      2.49 o 
   1   7   1       19.18       15.21      2.05 o 
   2   7   1      325.48      330.22      6.74 o 
   3   7   1      160.99      154.78      4.13 o 
   4   7   1      271.38      251.07      6.30 o 
   5   7   1      781.30      808.83     13.70 o 
   6   7   1      466.79      481.01      9.46 o 
   7   7   1        0.05        2.34      2.50 o 
   8   7   1       17.25       23.77      5.72 o 
   9   7   1        5.93        3.74      3.69 o 
  10   7   1        1.86       -1.27      3.80 o 
  11   7   1       41.29       50.43     10.10 o 
  12   7   1        1.08        2.90      8.13 o 
 -11   8   1       75.78      102.96     12.85 o 
 -10   8   1      184.86      198.26     15.14 o 
  -9   8   1        0.77       -1.17      5.89 o 
  -8   8   1      179.32      169.45      8.82 o 
  -7   8   1      242.78      252.11     11.24 o 
  -6   8   1       50.43       48.80      5.44 o 
  -5   8   1        0.10       -1.76      1.76 o 
  -4   8   1       39.29       37.92      2.38 o 
  -3   8   1      592.87      602.93     10.82 o 
  -2   8   1        2.94        1.35      2.26 o 
  -1   8   1      259.49      267.08      7.09 o 
   0   8   1       10.05       10.22      2.61 o 
   1   8   1      182.95      152.30      5.51 o 
   2   8   1        0.76       -1.98      1.98 o 
   3   8   1      377.76      355.81      9.18 o 
   4   8   1       44.07       46.23      3.65 o 
   5   8   1       16.59       18.46      3.04 o 
   6   8   1        6.54        5.63      2.29 o 
   7   8   1       96.34       99.52     12.67 o 
   8   8   1       46.95       46.11      5.47 o 
   9   8   1      172.11      184.39      9.66 o 
  10   8   1        0.03       -6.26      6.26 o 
  11   8   1       95.05       98.29     12.71 o 
 -10   9   1       54.26       62.63     10.28 o 
  -9   9   1        0.79        3.41      6.54 o 
  -8   9   1       26.37       25.66      5.04 o 
  -7   9   1        2.36       -0.34      3.62 o 
  -6   9   1       13.92       20.60      7.01 o 
  -5   9   1        5.12        5.52      2.57 o 
  -4   9   1      167.14      163.76      5.47 o 
  -3   9   1      158.88      143.28      5.93 o 
  -2   9   1       21.03       27.10      5.29 o 
  -1   9   1      184.86      200.65      8.11 o 
   0   9   1       62.90       56.32      4.74 o 
   1   9   1      159.73      143.46      5.90 o 
   2   9   1       84.03       82.30      8.11 o 
   3   9   1      485.22      470.91     12.93 o 
   4   9   1      495.92      478.35     13.77 o 
   5   9   1       13.06       12.71      3.24 o 
   6   9   1        7.40       12.28      4.03 o 
   7   9   1       77.94       82.60      9.07 o 
   8   9   1       12.84        8.71      4.41 o 
   9   9   1        6.22       11.52      6.22 o 
  10   9   1        7.54        6.50      7.76 o 
  -8  10   1        1.81       -2.52      5.84 o 
  -7  10   1      117.65      116.44      7.96 o 
  -6  10   1       35.68       38.91      5.35 o 
  -5  10   1      104.60      104.84     16.52 o 
  -4  10   1        1.35       -2.10      2.10 o 
  -3  10   1        8.87        8.67      2.88 o 
  -2  10   1        1.02        1.83      3.98 o 
  -1  10   1       15.06       15.03      4.98 o 
   0  10   1      130.61      118.78      8.87 o 
   1  10   1        7.97       26.03      7.99 o 
   2  10   1        2.21       -0.91      2.50 o 
   3  10   1       33.38       34.06      6.87 o 
   4  10   1        1.11        2.62      6.31 o 
   5  10   1       32.24       43.19      5.22 o 
   6  10   1        2.38        2.14      3.91 o 
   7  10   1       50.26       51.39      6.33 o 
   8  10   1       18.09       18.98      5.21 o 
  -5  11   1       71.13       80.86      6.58 o 
  -4  11   1       31.48       27.26      4.54 o 
  -3  11   1       42.85       46.86      4.79 o 
  -2  11   1       21.78       20.33      4.67 o 
  -1  11   1       36.42       40.86      6.72 o 
   0  11   1       44.76       39.03      9.30 o 
   1  11   1      192.68      175.64     15.98 o 
   2  11   1        1.69        0.25      7.83 o 
   3  11   1       48.07       40.46      4.83 o 
   4  11   1        0.97       -0.52      3.53 o 
   5  11   1        1.65       -1.15      3.99 o 
 -14   0   2      997.68      982.55     26.09 o 
 -12   0   2       70.83       80.10      6.99 o 
 -10   0   2      169.89      158.49      6.76 o 
  -8   0   2      206.98      203.93      4.39 o 
  -6   0   2       44.54       38.27      2.99 o 
  -4   0   2       63.44       84.99      2.50 o 
  -2   0   2      306.25      255.34      3.20 o 
   0   0   2    11957.95    10969.61    111.32 o 
   2   0   2     8045.78     7807.01    110.86 o 
   4   0   2       21.99       28.19      1.84 o 
   6   0   2      948.53      924.74     15.99 o 
   8   0   2      348.24      329.10      6.66 o 
  10   0   2       15.35       15.22      3.45 o 
  12   0   2      210.63      172.10      9.45 o 
  14   0   2       70.10       49.16      7.09 o 
 -15   1   2       28.74       30.69      5.45 o 
 -14   1   2       10.49        8.01      4.28 o 
 -13   1   2       98.59       90.72      6.29 o 
 -12   1   2       76.92       84.05      4.96 o 
 -11   1   2       12.15       13.70      3.40 o 
 -10   1   2      693.77      645.34     13.99 o 
  -9   1   2      404.70      412.00      5.96 o 
  -8   1   2     1483.67     1478.06     15.30 o 
  -7   1   2      442.60      442.18      5.67 o 
  -6   1   2     4678.13     4767.62     36.38 o 
  -5   1   2     3245.84     3383.96     26.03 o 
  -4   1   2     6640.42     6488.44     50.71 o 
  -3   1   2       78.26      116.19      1.69 o 
  -2   1   2     2654.41     2614.89     16.89 o 
  -1   1   2      713.68      703.99      4.48 o 
   0   1   2     4327.17     4284.00     29.68 o 
   1   1   2     6898.73     6901.02     49.25 o 
   2   1   2        1.89        6.70      0.75 o 
   3   1   2     1473.47     1537.84     13.48 o 
   4   1   2     4001.03     3998.21     35.67 o 
   5   1   2        0.33        0.41      0.90 o 
   6   1   2     1824.78     1741.39     15.95 o 
   7   1   2        0.13        0.69      1.09 o 
   8   1   2      157.94      157.24      3.89 o 
   9   1   2       31.33       27.72      2.09 o 
  10   1   2      568.39      550.84      8.98 o 
  11   1   2        0.51       -0.97      2.55 o 
  12   1   2      614.26      609.69     12.65 o 
  13   1   2       53.78       47.08      5.08 o 
  14   1   2       48.47       51.53      5.64 o 
  15   1   2        2.57       -4.12      4.61 o 
 -15   2   2        0.09        3.21      4.86 o 
 -14   2   2       66.83       65.27      6.99 o 
 -13   2   2        2.08       -1.89      3.57 o 
 -12   2   2      497.84      506.96     11.24 o 
 -11   2   2       23.91       21.88      3.10 o 
 -10   2   2       52.12       61.44      2.63 o 
  -9   2   2       13.19       11.32      2.80 o 
  -8   2   2       18.80       22.44      1.50 o 
  -7   2   2       31.58       30.53      1.43 o 
  -6   2   2        0.63       -0.84      0.84 o 
  -5   2   2     1811.15     2096.99     18.25 o 
  -4   2   2        6.44       15.21      0.89 o 
  -3   2   2      187.93      173.90      1.80 o 
  -2   2   2     1230.15     1160.76      7.85 o 
  -1   2   2      905.32      848.09      6.85 o 
   0   2   2     6114.53     5837.53     57.75 o 
   1   2   2        0.04       -0.44      0.44 o 
   2   2   2     2063.78     1958.28     15.11 o 
   3   2   2     1869.42     1843.32     14.38 o 
   4   2   2      120.42      148.37      2.57 o 
   5   2   2     1811.03     2056.62     20.46 o 
   6   2   2     1360.22     1403.33     14.81 o 
   7   2   2        8.97        6.17      1.77 o 
   8   2   2       32.86       32.84      2.06 o 
   9   2   2      994.78      975.51     12.82 o 
  10   2   2      126.95      109.27      4.31 o 
  11   2   2      535.63      542.59     17.03 o 
  12   2   2      132.98      120.67      6.35 o 
  13   2   2        1.25        0.03      4.16 o 
  14   2   2        3.51       -1.29      4.47 o 
  15   2   2       11.15       14.86      5.40 o 
 -15   3   2       41.03       36.83      7.29 o 
 -14   3   2       50.61       53.07      6.04 o 
 -13   3   2        2.10       -4.83      7.01 o 
 -12   3   2       25.06       25.97      3.96 o 
 -11   3   2        1.79       -2.36      2.48 o 
 -10   3   2       92.79      101.18      3.76 o 
  -9   3   2      498.10      504.08      6.65 o 
  -8   3   2     1151.10     1163.02     11.85 o 
  -7   3   2      260.70      270.02      3.65 o 
  -6   3   2     1688.63     1555.23     13.30 o 
  -5   3   2     1239.56     1347.53     14.76 o 
  -4   3   2       87.36       99.09      3.22 o 
  -3   3   2     4152.35     4532.30     37.24 o 
  -2   3   2     1494.73     1352.07     12.53 o 
  -1   3   2     3226.80     3186.40     32.59 o 
   0   3   2     1161.00     1119.23     17.84 o 
   1   3   2      339.15      311.46      5.08 o 
   2   3   2      418.65      401.90      5.29 o 
   3   3   2      525.98      557.93      6.84 o 
   4   3   2        4.04       -0.68      0.88 o 
   5   3   2      202.13      204.92      3.31 o 
   6   3   2      803.81      856.28      8.96 o 
   7   3   2      191.39      197.06      4.58 o 
   8   3   2     1782.65     1785.61     18.80 o 
   9   3   2      124.35      132.29      3.69 o 
  10   3   2      515.85      522.58     10.16 o 
  11   3   2       44.88       39.29      3.90 o 
  12   3   2       51.09       52.07      7.05 o 
  13   3   2       56.49       57.60      5.68 o 
  14   3   2      149.19      164.04      8.98 o 
  15   3   2       11.82       14.38     10.56 o 
 -14   4   2        7.43        6.91      2.45 o 
 -13   4   2        7.32        7.12      2.23 o 
 -12   4   2      142.67      139.10      4.56 o 
 -11   4   2        6.46        1.95      1.89 o 
 -10   4   2      202.58      212.64      6.04 o 
  -9   4   2       52.64       52.26      5.15 o 
  -8   4   2      215.42      195.18      4.15 o 
  -7   4   2        0.80       -1.29      1.29 o 
  -6   4   2        8.22       14.36      1.38 o 
  -5   4   2      205.51      184.22      3.42 o 
  -4   4   2      310.85      324.38      4.28 o 
  -3   4   2     1396.71     1525.40     15.36 o 
  -2   4   2     2936.56     2912.67     27.81 o 
  -1   4   2      254.17      273.96      4.83 o 
   0   4   2      466.53      411.77      6.43 o 
   1   4   2       86.99      109.73      4.18 o 
   2   4   2       23.52       36.45      2.35 o 
   3   4   2       19.19       22.45      1.61 o 
   4   4   2     3129.14     3190.31     36.37 o 
   5   4   2      700.36      675.18      9.67 o 
   6   4   2      159.30      159.86      3.00 o 
   7   4   2      464.55      440.67      5.95 o 
   8   4   2     1188.87     1162.85     12.58 o 
   9   4   2      613.14      619.97     11.15 o 
  10   4   2      278.65      261.09      5.17 o 
  11   4   2       45.62       36.10      2.48 o 
  12   4   2      244.63      228.33      6.60 o 
  13   4   2       55.72       54.10      3.09 o 
  14   4   2       69.72       71.89      3.90 o 
 -14   5   2      110.84      131.94     11.17 o 
 -13   5   2        0.25       -2.82      4.18 o 
 -12   5   2       41.61       46.24      4.63 o 
 -11   5   2       44.39       42.71      3.80 o 
 -10   5   2        1.49       -2.05      2.05 o 
  -9   5   2       46.92       45.80      3.61 o 
  -8   5   2      281.45      286.87      7.66 o 
  -7   5   2      280.48      261.02      6.11 o 
  -6   5   2       95.48       90.38      3.23 o 
  -5   5   2      184.12      179.25      3.63 o 
  -4   5   2        0.42        2.32      1.16 o 
  -3   5   2      468.02      430.68      5.97 o 
  -2   5   2      695.61      706.26      9.66 o 
  -1   5   2      844.45      896.34     13.46 o 
   0   5   2      721.31      747.01     10.53 o 
   1   5   2      187.07      208.23      5.06 o 
   2   5   2      115.83      125.63      2.97 o 
   3   5   2       16.49       21.44      1.68 o 
   4   5   2      123.22      139.25      4.10 o 
   5   5   2       84.88       93.60      3.79 o 
   6   5   2     1610.82     1635.36     18.83 o 
   7   5   2      346.37      347.19      8.23 o 
   8   5   2     1161.67     1197.97     28.99 o 
   9   5   2      109.37      108.56      5.69 o 
  10   5   2       51.58       57.07      3.29 o 
  11   5   2       68.44       65.95      3.45 o 
  12   5   2       95.66       94.59      4.87 o 
  13   5   2        0.49       -0.84      5.05 o 
  14   5   2      123.79      135.59     10.94 o 
 -13   6   2        1.30       -8.41      8.41 o 
 -12   6   2       85.00       93.71     12.76 o 
 -11   6   2        6.39        6.45      7.38 o 
 -10   6   2        1.00       -4.21      5.98 o 
  -9   6   2        5.17        4.19      3.23 o 
  -8   6   2       25.66       29.50      3.09 o 
  -7   6   2       31.20       26.75      2.85 o 
  -6   6   2       40.99       48.76      4.87 o 
  -5   6   2       35.24       29.38      1.99 o 
  -4   6   2      506.79      492.20      7.11 o 
  -3   6   2        0.67        1.16      1.24 o 
  -2   6   2      708.70      708.15     10.08 o 
  -1   6   2     1395.95     1473.91     21.00 o 
   0   6   2      473.16      424.08      7.40 o 
   1   6   2      117.38      111.23      4.03 o 
   2   6   2     1015.69     1010.11     12.07 o 
   3   6   2       85.54       77.13      2.80 o 
   4   6   2      107.90       94.88      4.37 o 
   5   6   2     1369.79     1286.54     32.36 o 
   6   6   2     1512.60     1488.00     21.77 o 
   7   6   2     1038.67     1023.80     16.54 o 
   8   6   2        4.44        2.79      2.79 o 
   9   6   2        8.06        8.24      3.77 o 
  10   6   2        1.25        4.06      3.14 o 
  11   6   2       30.71       37.73      4.93 o 
  12   6   2      160.35      159.14     15.14 o 
  13   6   2        6.20        3.51      8.88 o 
 -12   7   2       47.67       44.54     10.75 o 
 -11   7   2       21.26       32.53      8.93 o 
 -10   7   2       35.59       37.30      8.55 o 
  -9   7   2      176.66      164.66     12.95 o 
  -8   7   2        5.49        7.37      3.51 o 
  -7   7   2       19.00       15.45      3.67 o 
  -6   7   2       93.96       98.48      3.85 o 
  -5   7   2      245.88      230.92      5.11 o 
  -4   7   2      773.01      743.96     11.14 o 
  -3   7   2      142.55      148.72      4.10 o 
  -2   7   2        0.53        0.83      1.88 o 
  -1   7   2      158.43      164.02      5.14 o 
   0   7   2       85.96       76.42      3.71 o 
   1   7   2        5.08        7.46      2.04 o 
   2   7   2       26.24       27.37      1.63 o 
   3   7   2       38.62       43.82      2.21 o 
   4   7   2     1126.95     1093.75     15.30 o 
   5   7   2      194.86      194.15      8.35 o 
   6   7   2      749.70      739.77     12.87 o 
   7   7   2      164.02      161.90      6.56 o 
   8   7   2       47.53       48.68      4.45 o 
   9   7   2        2.54       -0.94      3.83 o 
  10   7   2      105.96      105.02      9.91 o 
  11   7   2       27.14       22.11      8.51 o 
  12   7   2      113.61      107.78     13.27 o 
 -11   8   2       26.06       30.89      9.35 o 
 -10   8   2       61.46       66.84     10.52 o 
  -9   8   2       19.98       25.47      7.15 o 
  -8   8   2        7.11        1.91      3.60 o 
  -7   8   2        2.05        2.58      3.27 o 
  -6   8   2       93.66       90.75      4.75 o 
  -5   8   2        0.74       -1.58      2.02 o 
  -4   8   2       10.61        6.23      1.97 o 
  -3   8   2        0.03       -2.10      2.10 o 
  -2   8   2      173.12      164.07      5.10 o 
  -1   8   2        0.39       -2.02      2.02 o 
   0   8   2     1539.23     1488.42     23.47 o 
   1   8   2      236.04      239.13      7.78 o 
   2   8   2      335.13      314.45      5.43 o 
   3   8   2      771.96      754.58     11.21 o 
   4   8   2      196.61      202.15      5.50 o 
   5   8   2      367.13      357.38     11.11 o 
   6   8   2        3.06        3.73      2.32 o 
   7   8   2       21.30       21.27      3.58 o 
   8   8   2       58.09       61.21      7.83 o 
   9   8   2       76.41       78.98      7.19 o 
  10   8   2       12.53        4.07      4.64 o 
  11   8   2        0.73       -3.08      7.38 o 
 -10   9   2       33.26       58.05     10.42 o 
  -9   9   2        0.67       -5.75      5.89 o 
  -8   9   2       35.32       44.54      8.32 o 
  -7   9   2       88.79       78.75      6.41 o 
  -6   9   2      250.87      245.65      9.97 o 
  -5   9   2        0.28       -2.47      2.47 o 
  -4   9   2      110.41      110.49      6.98 o 
  -3   9   2       55.64       52.69      3.87 o 
  -2   9   2       23.70       17.23      2.55 o 
  -1   9   2      179.31      164.77      9.80 o 
   0   9   2       26.46       28.09      7.48 o 
   1   9   2      101.68      108.76     10.68 o 
   2   9   2      103.86      106.84      7.10 o 
   3   9   2      100.53       86.17      4.85 o 
   4   9   2      170.64      173.84      6.68 o 
   5   9   2      119.80      110.24      7.06 o 
   6   9   2      114.86      111.55      7.46 o 
   7   9   2       14.13       16.26      4.54 o 
   8   9   2       48.39       50.79      6.15 o 
   9   9   2       46.63       47.95     11.29 o 
  -8  10   2        6.58        6.08      6.31 o 
  -7  10   2       12.56       10.97      4.70 o 
  -6  10   2       23.10       17.77      4.42 o 
  -5  10   2        0.06        2.04      3.49 o 
  -4  10   2        7.06       10.25      2.47 o 
  -3  10   2        0.67       -2.51      2.51 o 
  -2  10   2       25.63       24.52      6.97 o 
  -1  10   2        8.01       16.69      7.15 o 
   0  10   2      287.19      288.66     18.56 o 
   1  10   2       21.38       23.56      8.04 o 
   2  10   2      349.80      320.79     10.49 o 
   3  10   2      173.15      162.85     10.56 o 
   4  10   2        3.82        8.45      3.74 o 
   5  10   2       11.29       17.25      4.20 o 
   6  10   2        2.60        0.35      3.70 o 
   7  10   2       27.90       26.34      5.28 o 
   8  10   2        9.81       12.97      6.59 o 
  -5  11   2        8.65       10.93      4.40 o 
  -4  11   2        2.27       -2.21      3.54 o 
  -3  11   2       26.72       30.20      4.49 o 
  -2  11   2        0.69        0.00      2.84 o 
  -1  11   2       59.25       66.32     11.22 o 
   0  11   2       12.48       20.89      8.83 o 
   1  11   2        0.02        1.12      6.08 o 
   2  11   2        3.23       -1.76      3.13 o 
   3  11   2      156.51      151.05      7.97 o 
   4  11   2        8.13        3.03      3.85 o 
   5  11   2       13.25       11.95      6.82 o 
 -15   0   3       26.13       32.57      6.82 o 
 -13   0   3       92.73       71.72      7.37 o 
 -11   0   3      189.85      178.35      9.34 o 
  -9   0   3      962.46      970.03     12.47 o 
  -7   0   3     4454.35     4793.25     49.52 o 
  -5   0   3     2148.62     2151.30     21.36 o 
  -3   0   3     7742.39     7606.33     71.04 o 
  -1   0   3     8928.69     8637.22     75.00 o 
   1   0   3     7480.56     7368.44     68.66 o 
   3   0   3     2060.28     2091.62     27.16 o 
   5   0   3     4861.10     5445.15     68.38 o 
   7   0   3     3089.02     3343.70     50.96 o 
   9   0   3      303.30      288.20      7.34 o 
  11   0   3      376.75      362.35     12.75 o 
  13   0   3      164.29      130.96      8.90 o 
  15   0   3       15.82        8.88      7.57 o 
 -15   1   3      201.01      211.21      9.69 o 
 -14   1   3       11.48       12.25      4.38 o 
 -13   1   3      395.59      391.50     11.72 o 
 -12   1   3        2.85        0.60      3.25 o 
 -11   1   3      623.76      616.54     11.17 o 
 -10   1   3      186.31      174.59      5.10 o 
  -9   1   3      246.30      240.10      4.76 o 
  -8   1   3      438.93      494.18      6.84 o 
  -7   1   3       34.34       36.06      1.63 o 
  -6   1   3      189.28      213.59      3.45 o 
  -5   1   3        2.54        1.46      0.75 o 
  -4   1   3        6.00        9.38      1.01 o 
  -3   1   3       85.74      132.63      1.81 o 
  -2   1   3     6856.28     6877.30     45.20 o 
  -1   1   3     1328.62     1322.64      9.11 o 
   0   1   3     3445.46     3348.48     22.37 o 
   1   1   3     1315.73     1349.52     16.14 o 
   2   1   3      326.40      330.25      3.36 o 
   3   1   3     3366.92     3130.87     26.51 o 
   4   1   3       82.59       72.99      1.95 o 
   5   1   3       45.09       69.06      2.61 o 
   6   1   3       20.84       15.98      1.30 o 
   7   1   3      206.75      250.94      6.22 o 
   8   1   3      117.52      117.44      3.77 o 
   9   1   3        0.03       -0.71      1.53 o 
  10   1   3        5.57        0.83      2.50 o 
  11   1   3        6.72        6.60      3.12 o 
  12   1   3      102.87      108.31      5.56 o 
  13   1   3      124.82      144.77      8.74 o 
  14   1   3       24.57       10.92      5.01 o 
  15   1   3      127.53      130.40      8.99 o 
 -15   2   3        0.66        1.84      5.00 o 
 -14   2   3       45.47       43.77      6.78 o 
 -13   2   3        2.91       -0.98      4.55 o 
 -12   2   3        0.01       -1.00      3.06 o 
 -11   2   3      427.84      408.80      9.70 o 
 -10   2   3      191.73      177.64      4.99 o 
  -9   2   3      732.10      746.64      9.87 o 
  -8   2   3      190.59      182.36      3.70 o 
  -7   2   3     1134.09     1149.54     15.67 o 
  -6   2   3      100.33      120.57      3.15 o 
  -5   2   3     4254.51     4391.50     35.04 o 
  -4   2   3     1984.03     2154.03     16.07 o 
  -3   2   3     3359.01     3371.23     22.53 o 
  -2   2   3      360.82      363.14      2.88 o 
  -1   2   3     7140.46     7128.48     50.62 o 
   0   2   3      289.30      279.84      2.79 o 
   1   2   3       20.43       27.99      1.07 o 
   2   2   3      236.94      276.96      2.66 o 
   3   2   3     3183.84     3367.84     26.92 o 
   4   2   3      361.84      402.79      4.86 o 
   5   2   3      479.51      634.02      7.08 o 
   6   2   3       24.90       29.35      1.61 o 
   7   2   3       11.05        9.06      1.48 o 
   8   2   3       28.17       31.86      2.00 o 
   9   2   3      227.66      197.15      4.53 o 
  10   2   3      156.30      157.10      4.71 o 
  11   2   3      332.36      315.56      8.30 o 
  12   2   3        7.04        1.34      3.04 o 
  13   2   3       64.67       59.72      5.22 o 
  14   2   3       19.24       20.38      5.42 o 
  15   2   3        6.12        4.89      5.10 o 
 -14   3   3       23.96       25.97      5.25 o 
 -13   3   3      108.78      120.17      7.55 o 
 -12   3   3        2.80       -1.78      3.19 o 
 -11   3   3      115.82      110.61      4.80 o 
 -10   3   3       75.55       62.34      3.11 o 
  -9   3   3      464.22      468.74      6.25 o 
  -8   3   3       55.20       47.68      1.80 o 
  -7   3   3      950.33      925.90      8.93 o 
  -6   3   3      187.19      204.59      3.40 o 
  -5   3   3       58.59       73.02      1.54 o 
  -4   3   3     5585.80     5723.78     42.56 o 
  -3   3   3      273.85      260.67      3.54 o 
  -2   3   3       36.94       34.91      1.46 o 
  -1   3   3      622.97      748.53      7.42 o 
   0   3   3      228.94      244.58      3.72 o 
   1   3   3      219.22      151.89      2.57 o 
   2   3   3      148.96      134.64      2.53 o 
   3   3   3       58.33       39.87      1.33 o 
   4   3   3      253.59      250.11      4.08 o 
   5   3   3     1816.86     1707.62     15.24 o 
   6   3   3        6.86        4.29      1.06 o 
   7   3   3       81.01       88.92      2.69 o 
   8   3   3       64.04       57.38      2.68 o 
   9   3   3      109.99      105.23      3.33 o 
  10   3   3      400.37      374.12      7.46 o 
  11   3   3      148.77      167.53      5.73 o 
  12   3   3       20.09       22.99      3.91 o 
  13   3   3       11.44        7.36      4.37 o 
  14   3   3        0.00       -0.92      4.53 o 
 -14   4   3        5.76        8.17      2.51 o 
 -13   4   3       19.26       29.69      2.96 o 
 -12   4   3        5.06       -0.26      2.15 o 
 -11   4   3      121.68      113.95      4.30 o 
 -10   4   3        0.16        1.56      1.63 o 
  -9   4   3      861.41      835.83     12.51 o 
  -8   4   3       22.53       23.68      2.40 o 
  -7   4   3       24.42       21.91      1.90 o 
  -6   4   3        5.66        5.68      1.11 o 
  -5   4   3      944.84      964.43     10.03 o 
  -4   4   3        0.21        4.36      0.93 o 
  -3   4   3     5572.20     5826.28     54.45 o 
  -2   4   3       93.06       96.22      2.47 o 
  -1   4   3        8.84        6.21      0.90 o 
   0   4   3      134.07      144.32      2.69 o 
   1   4   3     1135.55     1188.35     14.74 o 
   2   4   3     1397.47     1531.48     16.85 o 
   3   4   3      747.11      803.66     10.91 o 
   4   4   3       35.36       28.77      2.29 o 
   5   4   3      248.88      250.34      5.73 o 
   6   4   3        0.72       -1.14      1.14 o 
   7   4   3     2240.98     2192.05     21.13 o 
   8   4   3      445.30      449.53      7.37 o 
   9   4   3      626.40      609.74     10.13 o 
  10   4   3        1.60        2.54      1.77 o 
  11   4   3      115.10      115.40      3.41 o 
  12   4   3       43.99       39.11      2.49 o 
  13   4   3       20.07       23.69      2.57 o 
  14   4   3        0.89       -2.09      2.98 o 
 -14   5   3       27.78       23.56      6.82 o 
 -13   5   3       34.97       36.46      5.75 o 
 -12   5   3       17.06       16.75      4.25 o 
 -11   5   3       51.95       57.70      5.20 o 
 -10   5   3        0.77        4.35      2.46 o 
  -9   5   3      637.30      656.92     17.11 o 
  -8   5   3      242.98      236.86      7.24 o 
  -7   5   3      554.37      547.56      9.58 o 
  -6   5   3     1716.39     1704.92     16.79 o 
  -5   5   3       18.45       22.35      1.72 o 
  -4   5   3      170.38      200.79      3.51 o 
  -3   5   3      248.56      243.77      4.78 o 
  -2   5   3      558.65      579.14      7.41 o 
  -1   5   3       89.24       95.61      2.63 o 
   0   5   3      262.23      263.12      4.03 o 
   1   5   3        0.15        0.38      1.14 o 
   2   5   3      123.81      117.81      3.15 o 
   3   5   3     1095.09     1066.63     14.10 o 
   4   5   3       10.81       12.32      1.93 o 
   5   5   3      445.82      470.33     10.08 o 
   6   5   3      289.83      282.12      5.55 o 
   7   5   3       77.32       78.17      4.64 o 
   8   5   3       85.73       66.76     10.89 o 
   9   5   3        9.41        5.59      2.12 o 
  10   5   3        6.19        5.71      2.12 o 
  11   5   3       71.94       64.96      3.52 o 
  12   5   3       32.73       24.91      3.49 o 
  13   5   3       91.65       94.46      7.18 o 
 -13   6   3        6.25       -8.04      8.37 o 
 -12   6   3       29.40       33.42      9.35 o 
 -11   6   3      188.11      197.42     15.52 o 
 -10   6   3      150.83      138.25     12.95 o 
  -9   6   3       11.23       14.58      6.54 o 
  -8   6   3       28.34       22.48      3.76 o 
  -7   6   3      292.00      289.82      7.39 o 
  -6   6   3       92.68       86.67      3.13 o 
  -5   6   3      144.53      152.38      3.55 o 
  -4   6   3      541.88      532.60      8.64 o 
  -3   6   3      370.39      385.26      6.69 o 
  -2   6   3      514.71      491.99      6.77 o 
  -1   6   3     1376.44     1436.99     18.06 o 
   0   6   3        6.92        3.39      1.80 o 
   1   6   3       40.46       31.94      1.71 o 
   2   6   3       35.12       36.14      1.83 o 
   3   6   3      471.21      449.96      7.52 o 
   4   6   3      106.73       99.57      4.18 o 
   5   6   3     1143.05     1168.93     20.81 o 
   6   6   3      305.15      291.69      8.52 o 
   7   6   3      526.54      526.81     13.15 o 
   8   6   3        4.43        6.13      2.96 o 
   9   6   3      381.75      398.44     11.03 o 
  10   6   3       83.25       83.87      9.90 o 
  11   6   3      166.46      186.21      8.26 o 
  12   6   3       31.63       20.33      9.25 o 
  13   6   3       45.57       62.68     11.82 o 
 -12   7   3       33.65       40.05      9.96 o 
 -11   7   3      217.96      223.08     16.55 o 
 -10   7   3        1.00       -1.96      6.64 o 
  -9   7   3      233.20      227.43     15.05 o 
  -8   7   3      309.58      302.23     10.79 o 
  -7   7   3       14.85       12.08      4.77 o 
  -6   7   3       30.78       39.73      3.13 o 
  -5   7   3       13.86        8.33      2.22 o 
  -4   7   3      124.54      114.41      4.19 o 
  -3   7   3        3.80        2.95      1.58 o 
  -2   7   3       20.59       20.58      1.88 o 
  -1   7   3      439.77      415.97      9.65 o 
   0   7   3       65.26       63.96      3.46 o 
   1   7   3      390.10      376.26      5.79 o 
   2   7   3       11.37        8.62      1.48 o 
   3   7   3      427.51      414.88      6.77 o 
   4   7   3       17.38       16.09      2.54 o 
   5   7   3       47.08       59.43      4.21 o 
   6   7   3        4.08        4.04      2.84 o 
   7   7   3        2.10        4.45      2.76 o 
   8   7   3      105.61      113.79     15.05 o 
   9   7   3        0.00       -0.12      2.91 o 
  10   7   3        4.69       -3.04      6.94 o 
  11   7   3        0.13       -3.27      4.21 o 
  12   7   3       15.52       14.96      9.30 o 
 -11   8   3        5.54        5.23      8.09 o 
 -10   8   3       42.40       43.09      9.30 o 
  -9   8   3       63.34       73.10      9.96 o 
  -8   8   3      112.07      100.11     10.14 o 
  -7   8   3       11.97       13.67      3.83 o 
  -6   8   3       21.77       19.51      4.05 o 
  -5   8   3      222.29      213.48      8.88 o 
  -4   8   3        0.08        0.78      1.90 o 
  -3   8   3      214.63      194.17      5.13 o 
  -2   8   3      276.28      268.47      8.51 o 
  -1   8   3       56.85       57.36      4.02 o 
   0   8   3       48.00       53.09      5.92 o 
   1   8   3       54.43       48.42      3.54 o 
   2   8   3       21.46       24.18      2.02 o 
   3   8   3     1423.09     1395.47     22.91 o 
   4   8   3       62.36       65.83      3.58 o 
   5   8   3      178.31      195.27     10.02 o 
   6   8   3      121.23      130.74      6.34 o 
   7   8   3       16.21       15.88      3.42 o 
   8   8   3       13.59        6.78      9.37 o 
   9   8   3      266.76      317.35     12.75 o 
  10   8   3        4.21       -1.92     11.73 o 
  11   8   3       93.18      105.72     13.04 o 
  -9   9   3       20.49       20.80      7.90 o 
  -8   9   3       42.19       38.28      7.99 o 
  -7   9   3        1.87        0.96      3.51 o 
  -6   9   3        4.63        4.94      3.66 o 
  -5   9   3        3.83        5.83      3.52 o 
  -4   9   3       80.05       85.92      5.81 o 
  -3   9   3      139.23      146.78      8.15 o 
  -2   9   3      154.99      139.25      8.69 o 
  -1   9   3      233.61      227.33     15.89 o 
   0   9   3        2.87        6.73      5.80 o 
   1   9   3      378.39      367.46     10.86 o 
   2   9   3       18.33       17.70      2.29 o 
   3   9   3      139.99      138.26      4.93 o 
   4   9   3       34.54       32.95      3.78 o 
   5   9   3      121.31      137.31      6.48 o 
   6   9   3        4.24        5.52      5.91 o 
   7   9   3        0.69       -1.31      3.84 o 
   8   9   3        1.96        4.72      4.26 o 
   9   9   3        7.58        3.75      4.64 o 
  -8  10   3        4.85       -4.49      5.84 o 
  -7  10   3       74.60       64.73      8.74 o 
  -6  10   3        0.00        3.18      4.86 o 
  -5  10   3       32.17       39.45      6.31 o 
  -4  10   3        3.27        4.13      2.50 o 
  -3  10   3       70.93       68.11      5.17 o 
  -2  10   3       91.50       86.69      5.57 o 
  -1  10   3        0.88       -3.79      5.84 o 
   0  10   3        6.58       11.22      6.96 o 
   1  10   3      338.09      305.97      7.41 o 
   2  10   3        1.17       -1.55      2.19 o 
   3  10   3        7.89       12.19      3.69 o 
   4  10   3       17.60       16.31      4.37 o 
   5  10   3        0.38       -3.49      3.49 o 
   6  10   3        6.12        0.47      3.93 o 
   7  10   3      122.43      112.91      8.18 o 
   8  10   3        8.21       -1.79      4.43 o 
  -5  11   3       39.43       41.32      6.82 o 
  -4  11   3       75.17       80.16      8.37 o 
  -3  11   3       82.73       91.04      6.68 o 
  -2  11   3       23.35       27.15      5.07 o 
  -1  11   3       12.26       13.96      7.88 o 
   0  11   3       36.72       47.30     10.05 o 
   1  11   3       67.64       72.69      6.47 o 
   2  11   3        0.22       -1.75      3.42 o 
   3  11   3      264.13      260.32     10.45 o 
   4  11   3        0.87        0.69      3.85 o 
   5  11   3       45.31       64.94      6.60 o 
 -14   0   4      114.11      129.38      9.50 o 
 -12   0   4      308.04      294.65     12.17 o 
 -10   0   4      153.92      169.98      7.15 o 
  -8   0   4      513.43      567.30      9.54 o 
  -6   0   4        4.64        2.91      2.11 o 
  -4   0   4      524.28      579.80      6.36 o 
  -2   0   4      268.46      290.88      3.74 o 
   0   0   4     7917.32     7380.91     64.37 o 
   2   0   4        3.15       -1.21      1.21 o 
   4   0   4       12.22       21.64      1.83 o 
   6   0   4      180.87      188.91      5.16 o 
   8   0   4      311.85      303.46      7.21 o 
  10   0   4        6.47        8.24      4.70 o 
  12   0   4        1.09       -4.09      4.09 o 
  14   0   4      189.11      199.48     14.54 o 
 -15   1   4        1.41       -1.19      4.66 o 
 -14   1   4       15.73        6.21      4.22 o 
 -13   1   4       11.15       -0.24      3.96 o 
 -12   1   4        0.16       -0.25      3.57 o 
 -11   1   4        2.49       -1.77      2.71 o 
 -10   1   4      307.32      310.01      7.33 o 
  -9   1   4        0.73        1.44      1.63 o 
  -8   1   4      370.65      350.70      5.04 o 
  -7   1   4      354.04      367.62      4.95 o 
  -6   1   4      665.20      674.05      6.62 o 
  -5   1   4       43.90       60.86      2.22 o 
  -4   1   4      901.54      915.81     12.95 o 
  -3   1   4      444.99      514.79      4.69 o 
  -2   1   4     2239.87     2274.87     15.02 o 
  -1   1   4     3472.03     3373.14     29.18 o 
   0   1   4      926.52      876.58      6.79 o 
   1   1   4       19.62       35.60      1.27 o 
   2   1   4       75.88       79.43      1.71 o 
   3   1   4     1498.77     1480.56     14.18 o 
   4   1   4        3.63        9.00      1.10 o 
   5   1   4     1789.35     2038.65     19.38 o 
   6   1   4       65.08       71.74      2.53 o 
   7   1   4      764.29      802.80     10.72 o 
   8   1   4        0.40       -0.58      1.47 o 
   9   1   4      316.83      316.70      9.74 o 
  10   1   4      287.41      287.15      8.78 o 
  11   1   4        1.44        2.06      3.35 o 
  12   1   4      212.50      199.98      8.11 o 
  13   1   4        6.09        4.00      3.90 o 
  14   1   4       44.59       55.50      7.55 o 
  15   1   4        0.81       -2.68      4.27 o 
 -15   2   4       30.04       28.18      6.32 o 
 -14   2   4      189.06      169.73     10.91 o 
 -13   2   4        2.49       -0.05      3.69 o 
 -12   2   4       93.91       99.91      5.37 o 
 -11   2   4       45.00       36.70      3.86 o 
 -10   2   4       10.34        9.34      2.36 o 
  -9   2   4      478.85      502.93      8.37 o 
  -8   2   4       96.34      104.43      2.92 o 
  -7   2   4       31.82       39.93      1.92 o 
  -6   2   4       35.66       43.85      1.76 o 
  -5   2   4       55.59       63.32      1.73 o 
  -4   2   4        0.36       -0.22      0.71 o 
  -3   2   4     1369.64     1446.53     10.64 o 
  -2   2   4      811.21      698.83      5.22 o 
  -1   2   4      149.15      141.54      1.89 o 
   0   2   4     1503.25     1487.21     10.42 o 
   1   2   4        5.73        9.70      0.72 o 
   2   2   4      578.68      532.64      4.97 o 
   3   2   4     1756.88     1933.73     17.91 o 
   4   2   4     1168.47     1185.24     12.51 o 
   5   2   4      416.56      388.68      5.43 o 
   6   2   4      496.58      481.58      5.81 o 
   7   2   4      166.40      192.01      3.80 o 
   8   2   4       77.87       91.29      3.80 o 
   9   2   4       35.12       37.24      2.48 o 
  10   2   4        0.00       -1.25      2.32 o 
  11   2   4        0.47        1.38      3.21 o 
  12   2   4      107.00      108.34      6.18 o 
  13   2   4        2.99       -2.05      3.42 o 
  14   2   4       14.91        9.63      5.26 o 
  15   2   4        0.18        6.91      5.21 o 
 -14   3   4       24.72       23.77      5.20 o 
 -13   3   4        1.06       -0.43      4.03 o 
 -12   3   4        6.46        7.96      3.57 o 
 -11   3   4       52.79       53.99      4.72 o 
 -10   3   4        9.98       12.26      2.41 o 
  -9   3   4      208.94      231.39      4.89 o 
  -8   3   4      598.43      602.07     11.40 o 
  -7   3   4       86.68       75.82      2.44 o 
  -6   3   4      860.70      877.08      8.05 o 
  -5   3   4       13.63       12.81      0.92 o 
  -4   3   4      562.07      515.51      4.66 o 
  -3   3   4      207.44      185.24      2.51 o 
  -2   3   4      131.23      150.07      3.05 o 
  -1   3   4      769.37      752.05      8.33 o 
   0   3   4      912.51      937.27      9.98 o 
   1   3   4     4292.35     4413.51     41.64 o 
   2   3   4     2578.91     2846.68     27.52 o 
   3   3   4     3032.22     3345.55     28.45 o 
   4   3   4       63.15       74.05      2.25 o 
   5   3   4       77.58       72.03      1.89 o 
   6   3   4      948.38      942.44      9.00 o 
   7   3   4      317.53      321.09      4.38 o 
   8   3   4      364.18      377.15      6.45 o 
   9   3   4       29.62       27.11      2.35 o 
  10   3   4        3.84        5.58      2.67 o 
  11   3   4       41.68       44.14      3.60 o 
  12   3   4       86.42       93.94      5.83 o 
  13   3   4       17.17        7.69      4.49 o 
  14   3   4       24.69       28.99      5.42 o 
 -14   4   4        1.32       -0.83      2.41 o 
 -13   4   4        5.97        8.61      2.71 o 
 -12   4   4      104.36      102.70      5.34 o 
 -11   4   4      124.40      129.09      4.23 o 
 -10   4   4       52.36       55.11      2.68 o 
  -9   4   4       52.96       33.70      2.47 o 
  -8   4   4       79.02       78.51      3.87 o 
  -7   4   4        0.47        0.36      1.54 o 
  -6   4   4      545.39      576.00      6.96 o 
  -5   4   4       14.68       20.76      1.46 o 
  -4   4   4      472.29      487.45      6.98 o 
  -3   4   4        0.56        1.42      1.19 o 
  -2   4   4     1208.26     1233.67     12.99 o 
  -1   4   4      557.54      575.79      6.20 o 
   0   4   4        1.76       -0.93      0.93 o 
   1   4   4      460.80      497.53      7.42 o 
   2   4   4     3117.20     3163.92     33.15 o 
   3   4   4       76.12       75.01      2.35 o 
   4   4   4      668.67      604.29      9.00 o 
   5   4   4      137.01      133.39      3.15 o 
   6   4   4     1002.77     1023.04     11.62 o 
   7   4   4       10.87        6.93      1.64 o 
   8   4   4      110.86       99.43      4.02 o 
   9   4   4        0.01        0.76      3.63 o 
  10   4   4       36.28       38.12      2.09 o 
  11   4   4        8.53        8.33      1.91 o 
  12   4   4       82.70       86.06      4.15 o 
  13   4   4        0.46       -1.63      2.16 o 
  14   4   4       51.86       48.70      4.34 o 
 -13   5   4       18.39       19.34      7.27 o 
 -12   5   4       39.27       47.92      4.23 o 
 -11   5   4       41.77       45.89      3.93 o 
 -10   5   4        0.17       -0.03      2.46 o 
  -9   5   4       53.62       51.88      7.90 o 
  -8   5   4      239.85      212.25     12.08 o 
  -7   5   4       31.81       37.01      2.92 o 
  -6   5   4     1372.67     1363.04     15.99 o 
  -5   5   4      442.24      451.07      7.10 o 
  -4   5   4        1.48        0.78      1.53 o 
  -3   5   4      772.36      726.60     11.68 o 
  -2   5   4      111.48      105.54      3.20 o 
  -1   5   4      812.70      847.33     10.27 o 
   0   5   4     1027.71     1018.39     13.38 o 
   1   5   4     1255.00     1325.99     19.08 o 
   2   5   4      185.19      201.58      4.79 o 
   3   5   4       62.97       81.43      2.77 o 
   4   5   4       44.38       44.14      2.84 o 
   5   5   4      176.38      159.00      4.94 o 
   6   5   4      540.97      534.26      9.07 o 
   7   5   4       26.38       31.85      3.18 o 
   8   5   4      339.76      342.40      9.83 o 
   9   5   4       14.71       18.17      2.15 o 
  10   5   4       30.09       33.11      2.78 o 
  11   5   4       57.71       46.00      3.28 o 
  12   5   4        2.66        4.08      2.84 o 
  13   5   4       33.21       39.56      6.08 o 
 -13   6   4       41.09       18.79      9.77 o 
 -12   6   4       59.44       55.53     11.08 o 
 -11   6   4        1.30        4.16      7.29 o 
 -10   6   4      165.76      184.01     14.68 o 
  -9   6   4       49.48       48.47      8.37 o 
  -8   6   4       52.36       51.60      7.62 o 
  -7   6   4      258.30      224.94      8.50 o 
  -6   6   4        4.61        1.57      2.03 o 
  -5   6   4        6.79        3.19      2.26 o 
  -4   6   4        4.56        4.15      1.88 o 
  -3   6   4       44.65       38.47      3.08 o 
  -2   6   4      618.74      620.32      8.81 o 
  -1   6   4      337.58      322.85      5.14 o 
   0   6   4     2465.54     2419.82     28.83 o 
   1   6   4      100.25       94.33      2.77 o 
   2   6   4       69.46       60.87      2.71 o 
   3   6   4        1.56        2.55      1.56 o 
   4   6   4      615.12      640.56     11.64 o 
   5   6   4        8.03        6.76      2.69 o 
   6   6   4       41.63       42.98      4.07 o 
   7   6   4      252.23      245.53      8.20 o 
   8   6   4      224.99      225.59      8.21 o 
   9   6   4        0.25        6.35      4.34 o 
  10   6   4        3.06        4.87      4.14 o 
  11   6   4        0.01        6.05      3.57 o 
  12   6   4      119.67      133.30     14.26 o 
  13   6   4        7.93        9.63      9.86 o 
 -12   7   4        3.07        3.97      8.37 o 
 -11   7   4        8.37        3.41      7.52 o 
 -10   7   4      278.30      287.53     18.32 o 
  -9   7   4        5.89        9.63      6.40 o 
  -8   7   4      184.92      204.53     13.46 o 
  -7   7   4       14.44       13.04      5.42 o 
  -6   7   4      227.80      212.07      9.38 o 
  -5   7   4      119.34      130.61      5.53 o 
  -4   7   4      616.79      603.27     12.26 o 
  -3   7   4      532.76      532.50     10.84 o 
  -2   7   4      454.98      448.14      9.36 o 
  -1   7   4      333.74      332.35      5.75 o 
   0   7   4      118.58      129.67      4.12 o 
   1   7   4        8.41        8.48      1.50 o 
   2   7   4       32.78       32.92      3.33 o 
   3   7   4       11.17       10.77      1.95 o 
   4   7   4      573.27      545.61     10.84 o 
   5   7   4        8.35        8.27      2.90 o 
   6   7   4       94.33       95.65      5.31 o 
   7   7   4       37.31       41.61      5.63 o 
   8   7   4       14.01       13.17      4.00 o 
   9   7   4       11.30       15.19      3.82 o 
  10   7   4       95.07      101.00      6.52 o 
  11   7   4        5.54        6.80      5.13 o 
  12   7   4       29.70       26.97     10.24 o 
 -11   8   4       24.80       27.62      9.35 o 
 -10   8   4       46.99       38.14      9.07 o 
  -9   8   4       28.11       19.21      7.15 o 
  -8   8   4        3.68        0.37      5.75 o 
  -7   8   4        7.88       -3.13      4.58 o 
  -6   8   4       13.31        8.74      3.78 o 
  -5   8   4      162.44      156.43      6.08 o 
  -4   8   4       82.81       84.44      4.55 o 
  -3   8   4        1.28        2.97      2.11 o 
  -2   8   4      320.14      307.50      7.42 o 
  -1   8   4       71.31       68.94      3.43 o 
   0   8   4      743.11      698.92     11.55 o 
   1   8   4       22.78       17.46      1.97 o 
   2   8   4      410.70      387.13      6.73 o 
   3   8   4       58.68       65.83      3.05 o 
   4   8   4       35.74       33.53      3.17 o 
   5   8   4      104.71      106.24      6.42 o 
   6   8   4      242.21      244.52      8.52 o 
   7   8   4        1.47        2.00      3.06 o 
   8   8   4       19.65       27.86      4.26 o 
   9   8   4       31.51       30.56      5.67 o 
  10   8   4        1.61       -0.67      4.37 o 
  11   8   4        1.93        0.11      4.81 o 
  -9   9   4        0.78        2.20      6.82 o 
  -8   9   4      218.49      247.53     15.70 o 
  -7   9   4       14.40       13.69      6.22 o 
  -6   9   4      196.41      188.68      9.54 o 
  -5   9   4        0.02       -3.19      3.19 o 
  -4   9   4      472.31      456.29     10.72 o 
  -3   9   4        1.64        1.89      2.34 o 
  -2   9   4      174.97      172.76      8.99 o 
  -1   9   4       85.04       80.20      4.12 o 
   0   9   4        0.05       -2.15      2.15 o 
   1   9   4        9.50        6.52      4.36 o 
   2   9   4        8.03        6.96      2.28 o 
   3   9   4        2.29        3.94      2.43 o 
   4   9   4       79.27       75.38      5.12 o 
   5   9   4       72.74       66.48      6.25 o 
   6   9   4      149.39      149.20     10.60 o 
   7   9   4        2.20       -2.15      3.78 o 
   8   9   4       30.79       34.78      5.77 o 
   9   9   4       33.03       45.62      6.54 o 
  -7  10   4        6.98        6.22      6.08 o 
  -6  10   4        0.01       -4.81      4.81 o 
  -5  10   4        1.87        2.87      3.81 o 
  -4  10   4       44.85       40.18      6.38 o 
  -3  10   4       63.07       64.99      4.07 o 
  -2  10   4      143.88      147.74      6.46 o 
  -1  10   4      158.56      139.38      5.10 o 
   0  10   4       83.51       78.70      6.67 o 
   1  10   4      232.69      238.45     13.37 o 
   2  10   4       44.38       49.62      8.76 o 
   3  10   4       34.23       34.48      4.11 o 
   4  10   4      201.93      201.39      9.37 o 
   5  10   4        0.21       -0.67      3.82 o 
   6  10   4       15.98       15.56      4.94 o 
   7  10   4        4.37       10.02      4.81 o 
  -5  11   4        6.52        8.88      5.80 o 
  -4  11   4       26.95       34.54      5.24 o 
  -3  11   4        0.20       -0.60      3.54 o 
  -2  11   4       10.88       14.89      8.32 o 
  -1  11   4        4.14        8.52      3.39 o 
   0  11   4       28.32       35.80      4.25 o 
   1  11   4       41.38       58.56     11.22 o 
   2  11   4        4.21        5.33      6.92 o 
   3  11   4       65.03       69.50     11.40 o 
   4  11   4        0.80       -3.88      3.88 o 
 -15   0   5      111.14      111.01      9.45 o 
 -13   0   5        4.47       -4.20      4.92 o 
 -11   0   5      558.96      572.42     17.03 o 
  -9   0   5      105.05      110.65      4.90 o 
  -7   0   5       60.68       73.80      3.28 o 
  -5   0   5     2260.43     2278.81     22.70 o 
  -3   0   5      138.09      133.67      2.83 o 
  -1   0   5     1161.98     1001.45      9.96 o 
   1   0   5     1939.99     2037.56     20.25 o 
   3   0   5     3727.65     4051.31     46.07 o 
   5   0   5        0.15        2.52      1.73 o 
   7   0   5      527.53      440.39     10.48 o 
   9   0   5      592.02      601.55     35.64 o 
  11   0   5      442.44      441.07     19.54 o 
  13   0   5       69.01       56.74      8.93 o 
  15   0   5       66.35       79.22     11.03 o 
 -15   1   5       59.88       82.35      6.89 o 
 -14   1   5        6.46        4.77      4.44 o 
 -13   1   5       98.36      111.78      6.77 o 
 -12   1   5        6.36       -1.07      3.18 o 
 -11   1   5      480.18      500.92     18.21 o 
 -10   1   5       23.97       25.89      3.13 o 
  -9   1   5      397.66      396.91      6.85 o 
  -8   1   5        6.96        1.68      1.08 o 
  -7   1   5      127.87      107.50      3.91 o 
  -6   1   5       44.75       43.22      1.79 o 
  -5   1   5      697.90      711.72      6.26 o 
  -4   1   5       16.50       18.74      1.03 o 
  -3   1   5      245.44      271.61      2.99 o 
  -2   1   5       91.31      108.35      1.77 o 
  -1   1   5        2.85        9.12      0.82 o 
   0   1   5     1374.59     1471.15     11.93 o 
   1   1   5      267.75      221.80      2.76 o 
   2   1   5        4.58        7.91      0.91 o 
   3   1   5      711.44      646.61      6.47 o 
   4   1   5     1307.78     1314.28     13.11 o 
   5   1   5      714.16      813.65      9.59 o 
   6   1   5      111.29      123.94      4.03 o 
   7   1   5       38.90       39.28      2.62 o 
   8   1   5       67.11       57.74      2.89 o 
   9   1   5      111.12      112.01      4.38 o 
  10   1   5      223.12      188.23      6.50 o 
  11   1   5       17.73       14.10      3.52 o 
  12   1   5        0.03       -3.35      3.35 o 
  13   1   5      134.96      121.03      6.96 o 
  14   1   5        5.92        4.98      4.30 o 
  15   1   5      100.17      106.19      8.36 o 
 -14   2   5       38.83       29.35      5.96 o 
 -13   2   5        7.98       -0.54      9.58 o 
 -12   2   5        9.32        4.87      3.76 o 
 -11   2   5       10.55        8.85      3.56 o 
 -10   2   5       24.18       23.85      3.03 o 
  -9   2   5      146.67      148.53      4.23 o 
  -8   2   5       80.11       71.17      3.96 o 
  -7   2   5      583.73      567.50      7.38 o 
  -6   2   5      115.31      141.57      2.66 o 
  -5   2   5       17.14       10.60      1.01 o 
  -4   2   5      200.69      202.09      2.46 o 
  -3   2   5     3658.31     3630.91     25.52 o 
  -2   2   5      139.86      131.23      1.78 o 
  -1   2   5        7.20        8.15      0.77 o 
   0   2   5     4063.51     4225.75     31.97 o 
   1   2   5       26.10       35.74      1.19 o 
   2   2   5       70.91       80.31      1.78 o 
   3   2   5       29.29       40.64      1.70 o 
   4   2   5       80.87       89.61      2.55 o 
   5   2   5      692.87      687.23      8.36 o 
   6   2   5        0.21        2.15      1.23 o 
   7   2   5      182.33      166.44      3.67 o 
   8   2   5       19.12       19.04      2.01 o 
   9   2   5      825.11      776.78     11.07 o 
  10   2   5       23.34       12.83      3.16 o 
  11   2   5      286.29      282.63      9.04 o 
  12   2   5        4.76        4.35      3.53 o 
  13   2   5      104.72      102.22      7.92 o 
  14   2   5       31.51       45.28      6.27 o 
 -14   3   5        2.01       -4.18      4.18 o 
 -13   3   5       87.64      105.52      7.85 o 
 -12   3   5        0.40       -3.12      3.24 o 
 -11   3   5       21.49       27.60      3.97 o 
 -10   3   5      125.37      110.10      4.76 o 
  -9   3   5      302.50      319.35      6.99 o 
  -8   3   5       20.50       21.98      2.08 o 
  -7   3   5      721.80      760.60      7.94 o 
  -6   3   5        1.21       -0.55      1.02 o 
  -5   3   5      138.69      170.37      2.30 o 
  -4   3   5       15.51       19.57      0.99 o 
  -3   3   5       25.91       24.87      0.95 o 
  -2   3   5      528.67      514.66      5.54 o 
  -1   3   5      112.76      147.66      2.39 o 
   0   3   5      633.53      652.04      7.09 o 
   1   3   5      723.14      706.39      8.11 o 
   2   3   5     1290.67     1367.43     14.11 o 
   3   3   5     2725.10     2903.79     26.58 o 
   4   3   5       13.21       14.42      1.12 o 
   5   3   5       99.53       93.17      2.38 o 
   6   3   5       42.22       42.99      1.87 o 
   7   3   5      516.87      532.26      6.51 o 
   8   3   5       15.61        7.82      1.68 o 
   9   3   5       50.59       43.29      2.72 o 
  10   3   5       63.53       63.44      3.50 o 
  11   3   5       53.54       45.64      4.03 o 
  12   3   5       98.79       89.77     13.32 o 
  13   3   5        3.44        1.76      4.05 o 
  14   3   5        0.42       -4.18      4.18 o 
 -14   4   5        1.49        0.60      2.46 o 
 -13   4   5        1.00       -0.64      2.29 o 
 -12   4   5       69.51       70.85      3.72 o 
 -11   4   5        0.02        0.04      1.94 o 
 -10   4   5        7.32        6.32      1.83 o 
  -9   4   5      162.26      177.21      4.10 o 
  -8   4   5       11.76        7.40      1.85 o 
  -7   4   5      385.39      369.97      5.91 o 
  -6   4   5       31.66       32.34      1.51 o 
  -5   4   5     1054.69     1059.01     12.07 o 
  -4   4   5      161.87      200.92      4.23 o 
  -3   4   5     1054.72     1040.17     12.51 o 
  -2   4   5      688.22      717.48      8.97 o 
  -1   4   5     1187.36     1192.02     14.32 o 
   0   4   5       24.28       31.32      1.55 o 
   1   4   5      229.59      224.75      4.12 o 
   2   4   5     1007.96     1068.50     12.80 o 
   3   4   5      219.40      251.58      4.75 o 
   4   4   5       31.18       31.25      2.61 o 
   5   4   5       17.79       18.47      2.02 o 
   6   4   5       47.02       43.74      2.34 o 
   7   4   5      892.44      877.07     10.87 o 
   8   4   5       30.28       27.92      3.10 o 
   9   4   5      272.13      285.07      7.08 o 
  10   4   5        6.50        7.80      1.70 o 
  11   4   5      258.48      248.64      5.91 o 
  12   4   5        1.74       -2.87      2.94 o 
  13   4   5       21.59       17.20      2.62 o 
  14   4   5       24.86       29.50      5.30 o 
 -13   5   5        6.13        9.51      5.87 o 
 -12   5   5        8.18        6.35      3.36 o 
 -11   5   5       43.55       44.92      4.16 o 
 -10   5   5        0.14        0.49      2.49 o 
  -9   5   5      196.13      218.14      9.44 o 
  -8   5   5      537.36      500.07     12.75 o 
  -7   5   5        4.16        9.04      1.79 o 
  -6   5   5      272.79      273.94      7.97 o 
  -5   5   5      156.99      152.54      4.14 o 
  -4   5   5      182.75      175.14      4.12 o 
  -3   5   5      294.24      315.53      6.08 o 
  -2   5   5       44.86       47.02      2.40 o 
  -1   5   5      395.97      382.01      5.70 o 
   0   5   5     1259.77     1239.23     16.18 o 
   1   5   5      984.90      993.20     15.40 o 
   2   5   5       74.47       72.17      2.94 o 
   3   5   5      486.82      497.75      8.32 o 
   4   5   5        2.72        1.99      1.86 o 
   5   5   5      994.10     1032.11     14.49 o 
   6   5   5       34.89       24.35      4.53 o 
   7   5   5       57.24       70.94      5.59 o 
   8   5   5      223.83      216.42      8.00 o 
   9   5   5        6.63        5.33      2.04 o 
  10   5   5       12.32        7.23      3.54 o 
  11   5   5       14.10       10.02      2.86 o 
  12   5   5        6.52       11.34      4.17 o 
  13   5   5       13.22       12.62      6.31 o 
 -12   6   5        9.18        5.28      7.81 o 
 -11   6   5      109.58      108.15     12.53 o 
 -10   6   5       47.36       42.30      8.65 o 
  -9   6   5      154.31      172.65     13.37 o 
  -8   6   5       11.97       10.84      5.66 o 
  -7   6   5      169.13      198.58     16.62 o 
  -6   6   5        3.71        4.10      3.23 o 
  -5   6   5      567.74      556.09     12.03 o 
  -4   6   5      373.54      369.16      8.90 o 
  -3   6   5     1175.14     1154.66     17.57 o 
  -2   6   5      384.96      383.44      7.05 o 
  -1   6   5      462.66      443.67      6.58 o 
   0   6   5       45.66       47.27      2.14 o 
   1   6   5      156.89      160.79      4.95 o 
   2   6   5       38.85       40.62      2.92 o 
   3   6   5        0.26        0.70      1.94 o 
   4   6   5      426.92      424.15      9.91 o 
   5   6   5        0.34       -1.46      2.36 o 
   6   6   5       32.93       22.39      3.55 o 
   7   6   5        0.85        0.07      2.59 o 
   8   6   5       32.13       29.23      4.50 o 
   9   6   5      289.26      306.65     10.17 o 
  10   6   5        7.80       11.10      3.86 o 
  11   6   5       40.80       40.63      6.19 o 
  12   6   5       13.47       23.18      7.43 o 
 -12   7   5        7.47        8.32      8.37 o 
 -11   7   5      143.14      174.29     15.70 o 
 -10   7   5       70.19       87.82     10.98 o 
  -9   7   5       39.00       28.18      7.71 o 
  -8   7   5        9.74        6.54      5.66 o 
  -7   7   5       30.93       31.14      4.88 o 
  -6   7   5      612.96      575.42     16.47 o 
  -5   7   5      127.73      122.43      7.68 o 
  -4   7   5      182.86      188.71      6.40 o 
  -3   7   5      301.71      270.21      7.36 o 
  -2   7   5      115.47      108.25      4.53 o 
  -1   7   5      722.45      720.13     10.40 o 
   0   7   5       40.08       49.91      2.34 o 
   1   7   5      362.99      360.42      6.97 o 
   2   7   5       92.68       83.45      3.70 o 
   3   7   5      317.64      329.30      7.96 o 
   4   7   5       11.08        9.40      2.31 o 
   5   7   5      181.49      187.74      9.87 o 
   6   7   5       66.90       59.86      4.75 o 
   7   7   5       16.94       20.80      3.75 o 
   8   7   5       61.17       57.77      8.89 o 
   9   7   5       52.59       64.67      5.54 o 
  10   7   5       15.19       18.10      5.21 o 
  11   7   5       27.29       27.98      5.94 o 
 -10   8   5       19.82       18.84      8.04 o 
  -9   8   5      118.44       99.88     11.12 o 
  -8   8   5       29.41       28.46      7.29 o 
  -7   8   5       74.74       90.23     11.40 o 
  -6   8   5        1.77        3.59      3.69 o 
  -5   8   5      356.18      350.70     12.27 o 
  -4   8   5        4.39        0.79      2.50 o 
  -3   8   5      242.32      242.24      7.14 o 
  -2   8   5       44.88       47.43      3.35 o 
  -1   8   5      352.13      336.96      8.09 o 
   0   8   5       93.73       91.60      4.68 o 
   1   8   5        9.46        9.47      2.68 o 
   2   8   5      157.62      172.02      7.02 o 
   3   8   5       37.87       42.34      3.28 o 
   4   8   5      166.74      162.65     15.82 o 
   5   8   5        0.05        0.22      2.91 o 
   6   8   5       90.94      114.21      6.77 o 
   7   8   5        0.14        3.33      3.28 o 
   8   8   5        1.58        3.67      4.07 o 
   9   8   5        5.29        2.33      4.57 o 
  10   8   5       74.79       80.66      7.92 o 
  -9   9   5       47.51       52.67      9.11 o 
  -8   9   5       22.71       31.78      7.57 o 
  -7   9   5        0.01        5.52      5.75 o 
  -6   9   5        4.91        5.02      4.19 o 
  -5   9   5       81.88       75.04      9.42 o 
  -4   9   5      108.68      120.46      8.62 o 
  -3   9   5      260.37      233.50      7.38 o 
  -2   9   5      258.48      258.80      7.38 o 
  -1   9   5       67.44       67.27      3.86 o 
   0   9   5       55.92       56.96      5.10 o 
   1   9   5      122.14      111.93      8.53 o 
   2   9   5       31.47       31.13      3.78 o 
   3   9   5      360.89      366.01     13.98 o 
   4   9   5      125.21      119.57     26.55 o 
   5   9   5       52.82       69.55      5.22 o 
   6   9   5       17.27       14.46      3.86 o 
   7   9   5       17.19       19.98      6.12 o 
   8   9   5        5.96       12.13      5.12 o 
   9   9   5       72.21       71.98     16.22 o 
  -7  10   5      110.29       94.50     10.10 o 
  -6  10   5        0.85       -0.64      4.18 o 
  -5  10   5       38.52       40.67      7.24 o 
  -4  10   5        3.06        3.04      3.85 o 
  -3  10   5      212.80      192.16      9.07 o 
  -2  10   5        4.79       10.63      3.76 o 
  -1  10   5        1.72       -0.43      4.02 o 
   0  10   5      110.10      118.21      6.70 o 
   1  10   5        9.41        6.51      3.60 o 
   2  10   5      105.33      116.72      8.97 o 
   3  10   5        0.34        5.69      4.98 o 
   4  10   5       62.24       78.04      7.68 o 
   5  10   5        4.17       15.75      7.24 o 
   6  10   5       56.22       76.02      7.10 o 
   7  10   5       13.39        5.95      6.24 o 
  -4  11   5       30.10       37.58      5.63 o 
  -3  11   5        4.84        3.54      3.95 o 
  -2  11   5      237.51      250.44     10.35 o 
  -1  11   5        6.73       11.20      6.87 o 
   0  11   5      130.55      127.04      7.32 o 
   1  11   5       92.10      100.56     11.24 o 
   2  11   5        0.01       -2.25      3.86 o 
   3  11   5      161.30      160.87     15.89 o 
   4  11   5        0.61        2.94      6.87 o 
 -14   0   6      180.63      182.21     11.08 o 
 -12   0   6      108.36      106.62      8.14 o 
 -10   0   6       80.09       76.62      5.32 o 
  -8   0   6      113.73      111.78      3.91 o 
  -6   0   6       24.99       20.96      2.02 o 
  -4   0   6      157.98      175.66      3.85 o 
  -2   0   6        2.80        3.96      1.05 o 
   0   0   6    12349.70    12709.82    110.21 o 
   2   0   6      444.30      412.03      6.62 o 
   4   0   6        0.95        8.83      2.70 o 
   6   0   6      944.39      915.02     17.73 o 
   8   0   6        0.61       -1.19      2.34 o 
  10   0   6      117.63      112.17      7.70 o 
  12   0   6        0.05       -3.71      4.47 o 
  14   0   6       63.15       65.23      7.69 o 
 -14   1   6      111.89      108.29      7.05 o 
 -13   1   6       20.65       16.19      6.42 o 
 -12   1   6       35.95       31.93      4.14 o 
 -11   1   6        1.13       -0.09      3.14 o 
 -10   1   6       55.49       41.18      3.96 o 
  -9   1   6        7.99        9.53      3.55 o 
  -8   1   6      201.74      165.95      3.56 o 
  -7   1   6      232.89      236.42      3.97 o 
  -6   1   6      415.89      363.81      4.43 o 
  -5   1   6      843.81      853.33      7.35 o 
  -4   1   6      660.91      624.18      5.66 o 
  -3   1   6       16.09       20.64      1.03 o 
  -2   1   6      259.32      187.57      2.49 o 
  -1   1   6        7.51        9.57      1.00 o 
   0   1   6     3670.91     3635.65     26.74 o 
   1   1   6        5.57        0.87      0.97 o 
   2   1   6      743.75      700.73      6.64 o 
   3   1   6      321.24      333.17      4.21 o 
   4   1   6      629.70      607.69      6.82 o 
   5   1   6       91.96       89.10      3.14 o 
   6   1   6       31.71       32.40      2.12 o 
   7   1   6        3.94        2.69      1.44 o 
   8   1   6        8.07        9.59      2.00 o 
   9   1   6        3.12       -2.31      2.90 o 
  10   1   6      267.68      267.12     13.00 o 
  11   1   6      123.85      123.65      6.52 o 
  12   1   6      224.15      237.38      8.95 o 
  13   1   6       27.72       21.66      7.21 o 
  14   1   6       45.02       43.68      5.52 o 
 -14   2   6       25.22       19.68     14.30 o 
 -13   2   6        0.61       -2.61      4.41 o 
 -12   2   6       98.41      107.81      6.48 o 
 -11   2   6      145.44      131.18      5.91 o 
 -10   2   6      101.75      105.68      7.03 o 
  -9   2   6      111.62      104.40      3.95 o 
  -8   2   6       23.73       21.83      1.86 o 
  -7   2   6        0.07       -1.03      1.03 o 
  -6   2   6      280.03      300.84      4.43 o 
  -5   2   6       49.60       41.00      1.22 o 
  -4   2   6        6.62        7.73      0.83 o 
  -3   2   6      468.05      442.22      4.28 o 
  -2   2   6     1476.40     1565.68     11.29 o 
  -1   2   6     1279.16     1350.50     10.67 o 
   0   2   6      254.96      262.96      3.09 o 
   1   2   6     1098.87     1216.88     10.30 o 
   2   2   6     2507.46     2637.91     21.79 o 
   3   2   6      284.16      288.54      4.79 o 
   4   2   6      658.72      649.83      8.01 o 
   5   2   6      219.03      221.68      4.24 o 
   6   2   6      211.50      206.72      4.54 o 
   7   2   6        9.55        9.84      1.60 o 
   8   2   6      539.55      515.68      8.64 o 
   9   2   6       13.55       11.11      2.68 o 
  10   2   6        9.15        8.17      4.37 o 
  11   2   6        4.51        0.76      3.44 o 
  12   2   6       12.32        5.52      3.79 o 
  13   2   6        0.36       -1.51      4.39 o 
  14   2   6        0.45       -2.43      4.71 o 
 -14   3   6        0.09       -1.47      4.24 o 
 -13   3   6       14.42        8.68      4.46 o 
 -12   3   6       33.98       26.15      4.20 o 
 -11   3   6        0.03        1.83      3.20 o 
 -10   3   6      102.78      100.10      4.63 o 
  -9   3   6       37.31       33.82      2.63 o 
  -8   3   6      286.04      248.36      4.48 o 
  -7   3   6        0.00       -1.04      1.04 o 
  -6   3   6      863.31      837.64      7.59 o 
  -5   3   6       55.41       63.17      1.62 o 
  -4   3   6      137.12      118.08      2.10 o 
  -3   3   6      359.82      361.59      4.00 o 
  -2   3   6     1359.57     1301.24      9.90 o 
  -1   3   6       80.56       89.85      1.56 o 
   0   3   6       84.83       78.41      1.54 o 
   1   3   6      188.74      230.18      2.68 o 
   2   3   6       80.66       75.96      1.69 o 
   3   3   6       12.48       15.48      1.14 o 
   4   3   6      118.95      126.56      2.71 o 
   5   3   6      325.97      356.10      4.94 o 
   6   3   6      860.90      929.20     10.19 o 
   7   3   6       61.84       62.80      2.38 o 
   8   3   6      670.85      647.70     10.74 o 
   9   3   6      217.81      197.12      5.00 o 
  10   3   6      107.45      114.26      5.03 o 
  11   3   6      104.01      108.56      6.96 o 
  12   3   6      130.51      152.56      9.11 o 
  13   3   6        1.63       -0.20      4.18 o 
  14   3   6       69.02       80.68      7.31 o 
 -13   4   6        5.21        1.42      3.04 o 
 -12   4   6       86.55       92.48      4.09 o 
 -11   4   6        9.54        5.06      2.15 o 
 -10   4   6        4.96       10.93      2.00 o 
  -9   4   6      135.31      118.83      3.57 o 
  -8   4   6      157.90      172.73      3.51 o 
  -7   4   6      307.00      282.50      4.37 o 
  -6   4   6      134.35      130.19      2.88 o 
  -5   4   6      149.73      132.21      2.98 o 
  -4   4   6      105.50      105.46      3.37 o 
  -3   4   6      187.71      183.41      3.83 o 
  -2   4   6      166.08      167.48      3.56 o 
  -1   4   6      497.76      477.54      5.97 o 
   0   4   6      668.61      656.74      8.48 o 
   1   4   6       10.29        5.52      1.30 o 
   2   4   6      223.15      243.81      4.66 o 
   3   4   6     1199.36     1292.62     15.56 o 
   4   4   6     2370.79     2456.36     26.53 o 
   5   4   6        3.88        5.81      1.76 o 
   6   4   6      975.15      943.78     14.42 o 
   7   4   6        7.00        5.60      2.44 o 
   8   4   6      273.85      251.80      7.72 o 
   9   4   6        1.70       -1.21      2.32 o 
  10   4   6       10.70       10.26      2.05 o 
  11   4   6        0.99       -1.79      2.14 o 
  12   4   6       20.74       16.73      3.05 o 
  13   4   6       26.73       35.46      3.04 o 
 -13   5   6        3.07        0.77      9.96 o 
 -12   5   6        6.50        1.32      3.30 o 
 -11   5   6        8.76        5.22      3.04 o 
 -10   5   6       11.70       14.24      2.89 o 
  -9   5   6       14.24       11.10      3.08 o 
  -8   5   6       39.11       33.60      7.43 o 
  -7   5   6        3.77        9.38      3.60 o 
  -6   5   6      312.53      304.27     26.17 o 
  -5   5   6       81.98       68.46      3.66 o 
  -4   5   6      818.01      793.35     11.18 o 
  -3   5   6      311.60      334.44      5.95 o 
  -2   5   6      108.76       97.57      2.92 o 
  -1   5   6        0.68       -0.11      0.99 o 
   0   5   6       75.99       76.09      2.74 o 
   1   5   6        0.21        1.69      1.35 o 
   2   5   6      163.18      162.70      4.41 o 
   3   5   6      329.43      340.73      6.13 o 
   4   5   6       56.09       57.61      3.00 o 
   5   5   6        5.15        0.18      2.43 o 
   6   5   6      337.03      350.58     12.24 o 
   7   5   6      544.44      515.75     15.74 o 
   8   5   6      444.04      453.95     10.15 o 
   9   5   6       13.15       10.77      2.81 o 
  10   5   6      106.29      114.82      4.88 o 
  11   5   6        0.06       -2.34      2.77 o 
  12   5   6       70.62       83.68      6.43 o 
  13   5   6      164.28      201.58     15.63 o 
 -12   6   6       36.37       56.04     11.12 o 
 -11   6   6        2.01       -3.13      6.36 o 
 -10   6   6      102.95       94.69     11.03 o 
  -9   6   6       14.75       23.79      7.29 o 
  -8   6   6        8.87        7.90      5.89 o 
  -7   6   6      257.64      231.83     10.01 o 
  -6   6   6        0.17        3.00      3.36 o 
  -5   6   6      238.83      223.56      7.22 o 
  -4   6   6        0.11        0.84      2.29 o 
  -3   6   6       69.12       64.83      3.78 o 
  -2   6   6      633.10      608.80     14.75 o 
  -1   6   6       85.81       96.55      2.74 o 
   0   6   6      312.93      308.81      5.47 o 
   1   6   6      225.76      223.00      5.36 o 
   2   6   6      536.23      510.32     10.24 o 
   3   6   6      212.29      206.20      9.00 o 
   4   6   6      375.05      375.24      8.89 o 
   5   6   6       86.23       91.37      6.86 o 
   6   6   6      991.95     1031.91     25.25 o 
   7   6   6        9.10       15.00      4.33 o 
   8   6   6      287.60      316.57     14.49 o 
   9   6   6       25.23       30.55      5.36 o 
  10   6   6       69.48       86.89     10.05 o 
  11   6   6       43.42       40.57      8.18 o 
  12   6   6       13.85       30.10      7.67 o 
 -11   7   6        2.87       -0.19      7.38 o 
 -10   7   6       56.74       55.71      9.86 o 
  -9   7   6       46.43       38.23      8.09 o 
  -8   7   6      133.30      141.85     12.29 o 
  -7   7   6        9.79        5.84      4.03 o 
  -6   7   6       81.24       71.63      6.08 o 
  -5   7   6      223.42      203.91      9.26 o 
  -4   7   6      114.53       99.63      5.12 o 
  -3   7   6       68.16       66.88      4.04 o 
  -2   7   6       62.70       74.77      4.13 o 
  -1   7   6      122.82      121.70      3.99 o 
   0   7   6      317.09      309.03      6.00 o 
   1   7   6      358.80      378.82      7.07 o 
   2   7   6        0.43       -2.23      2.23 o 
   3   7   6        0.73       -1.34      3.63 o 
   4   7   6       85.35       89.92      6.99 o 
   5   7   6      377.44      413.07     14.41 o 
   6   7   6       51.05       55.13      6.13 o 
   7   7   6      127.24      130.08     12.50 o 
   8   7   6        4.00        8.62      4.58 o 
   9   7   6       23.10       26.92      7.48 o 
  10   7   6       60.67       69.13     10.00 o 
  11   7   6       19.67       22.29      7.71 o 
 -10   8   6       16.46       11.92      7.90 o 
  -9   8   6        0.29       -2.38      6.31 o 
  -8   8   6        7.07       11.31      6.45 o 
  -7   8   6        4.11        3.40      4.25 o 
  -6   8   6       36.21       31.47      4.97 o 
  -5   8   6      123.89      119.67      7.59 o 
  -4   8   6       69.81       66.66      5.74 o 
  -3   8   6       13.42        5.65      2.62 o 
  -2   8   6      152.12      147.86      5.78 o 
  -1   8   6      151.10      146.97      5.19 o 
   0   8   6      670.34      652.19     14.54 o 
   1   8   6       93.71       91.78      4.32 o 
   2   8   6      133.62      128.99      6.04 o 
   3   8   6        4.72        8.31      4.24 o 
   4   8   6       87.90       87.90      7.25 o 
   5   8   6        2.26       -0.97      3.86 o 
   6   8   6      226.69      246.18     17.50 o 
   7   8   6       18.82       22.83      5.30 o 
   8   8   6      286.29      330.77     19.68 o 
   9   8   6       16.89       36.22      8.74 o 
  10   8   6      144.26      147.09     14.07 o 
  -9   9   6        0.01       -6.08      6.08 o 
  -8   9   6      115.71      122.50     11.64 o 
  -7   9   6        4.16        4.20      9.23 o 
  -6   9   6      147.57      165.08     27.18 o 
  -5   9   6       24.86       30.15     12.64 o 
  -4   9   6        0.84       -3.55      3.55 o 
  -3   9   6       57.71       46.71     12.08 o 
  -2   9   6       81.57       80.52      6.08 o 
  -1   9   6      218.60      211.89      8.88 o 
   0   9   6       80.30       75.29      5.62 o 
   1   9   6      134.68      133.07      6.34 o 
   2   9   6       63.66       70.31      6.27 o 
   3   9   6      365.14      367.68     20.40 o 
   4   9   6       38.39       36.04      5.80 o 
   5   9   6       96.94      106.72     12.57 o 
   6   9   6       14.26       22.43      7.81 o 
   7   9   6       59.42       66.32     10.66 o 
   8   9   6        1.10        7.90      7.01 o 
  -6  10   6        5.56        3.43      4.28 o 
  -5  10   6        1.94       -2.67      7.81 o 
  -4  10   6       36.22       28.30      9.02 o 
  -3  10   6      115.33       97.75      7.24 o 
  -2  10   6      108.19      109.91      7.44 o 
  -1  10   6      231.88      209.75      9.27 o 
   0  10   6      135.48      121.91      7.42 o 
   1  10   6       20.60       25.45      4.54 o 
   2  10   6      172.89      172.37      8.95 o 
   3  10   6       21.16       14.21      7.85 o 
   4  10   6       63.32       54.36     10.52 o 
   5  10   6       30.03       38.23      9.63 o 
   6  10   6       61.08       72.02     11.64 o 
  -3  11   6        4.96        1.23      3.94 o 
  -2  11   6       23.73       18.27      4.66 o 
  -1  11   6       89.19       92.50      6.82 o 
   0  11   6       47.08       57.00     10.63 o 
   1  11   6      104.67      109.99      7.44 o 
   2  11   6       25.68       31.04      6.10 o 
   3  11   6       83.44       96.21      7.57 o 
 -13   0   7      136.24      133.25      9.40 o 
 -11   0   7       54.87       58.11      6.55 o 
  -9   0   7       76.78       72.31      4.88 o 
  -7   0   7      538.35      540.55      8.50 o 
  -5   0   7      209.06      189.71      3.64 o 
  -3   0   7     1221.47     1177.01     12.92 o 
  -1   0   7        7.74        2.09      1.24 o 
   1   0   7     1255.14     1416.20     17.17 o 
   3   0   7      897.00      955.07     11.95 o 
   5   0   7       30.52       42.36      2.66 o 
   7   0   7      343.98      337.99      7.10 o 
   9   0   7     1108.26     1055.97     24.99 o 
  11   0   7      472.50      440.82     42.56 o 
  13   0   7       73.59       95.32      8.45 o 
 -14   1   7       14.93        9.41      4.81 o 
 -13   1   7      124.73      137.96      7.54 o 
 -12   1   7        7.11        5.45      4.15 o 
 -11   1   7      176.63      173.12      6.85 o 
 -10   1   7       63.74       60.73      3.53 o 
  -9   1   7      158.04      158.66      4.47 o 
  -8   1   7        0.17       -1.25      1.25 o 
  -7   1   7        5.44        3.29      1.19 o 
  -6   1   7      183.86      184.59      3.13 o 
  -5   1   7        8.85        9.02      0.89 o 
  -4   1   7      261.24      277.12      3.40 o 
  -3   1   7      158.30      173.63      2.37 o 
  -2   1   7      408.54      475.58      4.65 o 
  -1   1   7      979.60     1100.89      8.87 o 
   0   1   7     1043.38     1177.93     10.76 o 
   1   1   7      581.44      629.26      5.76 o 
   2   1   7      457.49      523.04      5.30 o 
   3   1   7      883.63      806.13      8.10 o 
   4   1   7      404.95      423.24      5.84 o 
   5   1   7        0.48       -1.02      1.02 o 
   6   1   7       85.95       90.64      2.95 o 
   7   1   7       74.15       68.11      2.95 o 
   8   1   7        2.79        1.51      2.05 o 
   9   1   7        1.93       -0.97      2.41 o 
  10   1   7        0.03       -2.90      2.90 o 
  11   1   7       92.59       86.44      5.59 o 
  12   1   7       15.49        9.56      4.17 o 
  13   1   7       53.48       52.77      5.59 o 
  14   1   7        8.56       14.69      4.82 o 
 -14   2   7       15.26       14.38      5.55 o 
 -13   2   7       33.19       27.18      5.74 o 
 -12   2   7        5.01        0.66      4.38 o 
 -11   2   7       18.23       13.28      3.52 o 
 -10   2   7        5.58        6.40      2.70 o 
  -9   2   7       82.28       87.14      3.68 o 
  -8   2   7        0.63       -1.46      1.46 o 
  -7   2   7        5.53        1.91      1.18 o 
  -6   2   7       19.56       28.29      1.41 o 
  -5   2   7     1002.82     1001.85      8.63 o 
  -4   2   7      447.49      494.49      5.29 o 
  -3   2   7        0.89        1.36      0.95 o 
  -2   2   7      125.77      143.31      2.24 o 
  -1   2   7      223.86      208.97      2.95 o 
   0   2   7     1623.61     1803.67     14.75 o 
   1   2   7      192.04      226.01      3.21 o 
   2   2   7     1669.96     1807.16     15.68 o 
   3   2   7      503.17      582.15      6.63 o 
   4   2   7       25.67       28.40      1.64 o 
   5   2   7       26.63       19.16      1.71 o 
   6   2   7        5.43        8.39      1.65 o 
   7   2   7      702.95      687.87      8.72 o 
   8   2   7       11.99       15.76      2.19 o 
   9   2   7      869.58      876.36     16.08 o 
  10   2   7        4.57       -2.95      3.61 o 
  11   2   7      189.93      193.88      8.10 o 
  12   2   7       10.97       10.33      3.99 o 
  13   2   7      191.44      194.85     16.26 o 
  14   2   7       28.95       30.27      6.11 o 
 -14   3   7       14.24       18.16      5.07 o 
 -13   3   7       18.65       17.22      4.91 o 
 -12   3   7        3.41       -1.94      4.05 o 
 -11   3   7      273.98      277.52      9.15 o 
 -10   3   7        7.44        5.86      2.60 o 
  -9   3   7      391.68      396.85      7.88 o 
  -8   3   7        0.37       -1.53      1.53 o 
  -7   3   7      277.31      277.66      4.32 o 
  -6   3   7       12.34        6.85      1.17 o 
  -5   3   7       49.30       45.39      1.42 o 
  -4   3   7      130.65      133.37      2.28 o 
  -3   3   7      123.98      137.68      2.38 o 
  -2   3   7      258.87      277.21      3.12 o 
  -1   3   7       12.91        9.16      0.93 o 
   0   3   7       91.42       96.52      1.82 o 
   1   3   7     1145.02     1166.98     10.03 o 
   2   3   7     1129.10     1202.11     10.39 o 
   3   3   7     1067.75     1109.49     10.25 o 
   4   3   7        6.10        7.38      1.33 o 
   5   3   7      713.20      711.35      8.76 o 
   6   3   7        1.14        1.24      1.48 o 
   7   3   7       93.81       91.22      3.23 o 
   8   3   7       82.31       95.07      3.63 o 
   9   3   7        3.07        0.92      2.30 o 
  10   3   7       42.60       37.42      3.57 o 
  11   3   7      130.04      124.94      7.57 o 
  12   3   7       20.60       13.19      4.63 o 
  13   3   7        2.28        0.71      4.27 o 
 -13   4   7        3.31        1.18      2.53 o 
 -12   4   7       10.03       10.68      2.51 o 
 -11   4   7        8.01        4.51      3.80 o 
 -10   4   7        7.50        3.61      2.09 o 
  -9   4   7       68.53       60.65      2.87 o 
  -8   4   7        5.80        6.26      1.91 o 
  -7   4   7       47.64       56.86      2.34 o 
  -6   4   7       80.65       72.89      2.28 o 
  -5   4   7      219.32      203.54      3.84 o 
  -4   4   7       15.41       12.87      1.43 o 
  -3   4   7     1048.23     1109.15     12.84 o 
  -2   4   7       40.72       55.28      2.33 o 
  -1   4   7        8.85        9.11      1.22 o 
   0   4   7        7.47       10.17      1.32 o 
   1   4   7        4.65        4.87      1.39 o 
   2   4   7      244.93      276.33      4.97 o 
   3   4   7      315.55      317.55      4.37 o 
   4   4   7      280.25      302.38      5.70 o 
   5   4   7      761.16      778.60     11.29 o 
   6   4   7       36.05       43.11      3.09 o 
   7   4   7      363.86      354.39     18.08 o 
   8   4   7        3.15        0.70      1.89 o 
   9   4   7       96.23       99.35      3.35 o 
  10   4   7       22.73       18.14      2.45 o 
  11   4   7      464.89      475.87      9.79 o 
  12   4   7        5.31        6.75      2.42 o 
  13   4   7       10.14        7.91      2.50 o 
 -13   5   7      110.58      126.05     10.00 o 
 -12   5   7        0.13       -0.79      7.38 o 
 -11   5   7       64.29       68.10      6.31 o 
 -10   5   7        1.59        5.36      4.18 o 
  -9   5   7      476.97      475.52     12.72 o 
  -8   5   7       20.50       15.47      4.16 o 
  -7   5   7      271.54      283.21     10.70 o 
  -6   5   7       39.36       36.00      4.51 o 
  -5   5   7       13.49       12.40      2.86 o 
  -4   5   7      127.92      136.88      4.98 o 
  -3   5   7        1.16       -1.51      1.51 o 
  -2   5   7       32.87       33.28      2.10 o 
  -1   5   7       13.29       16.76      1.35 o 
   0   5   7       80.03       85.56      3.20 o 
   1   5   7      308.76      301.06      5.26 o 
   2   5   7        5.51        6.35      1.63 o 
   3   5   7      757.14      752.98     11.81 o 
   4   5   7      835.58      854.07     14.56 o 
   5   5   7      676.67      699.30     18.92 o 
   6   5   7       24.83       37.21     13.27 o 
   7   5   7      440.43      390.36     26.15 o 
   8   5   7       89.97       77.24      3.66 o 
   9   5   7        0.49       -1.18      2.23 o 
  10   5   7        5.34        3.01      3.28 o 
  11   5   7       19.58       12.96      3.35 o 
  12   5   7        6.40       11.99      4.41 o 
 -12   6   7        9.37       21.22      9.21 o 
 -11   6   7       22.36       27.39      8.69 o 
 -10   6   7       34.07       25.89      8.09 o 
  -9   6   7        3.49        2.38      6.12 o 
  -8   6   7       16.96       21.86      5.87 o 
  -7   6   7       38.67       27.82      8.46 o 
  -6   6   7        0.07        0.25      3.35 o 
  -5   6   7      276.08      292.21     34.14 o 
  -4   6   7      153.62      147.44      5.96 o 
  -3   6   7      353.87      345.78      8.97 o 
  -2   6   7        3.50        1.13      2.27 o 
  -1   6   7       81.57       76.78      3.86 o 
   0   6   7       46.83       45.92      3.09 o 
   1   6   7      271.04      244.45      6.43 o 
   2   6   7       69.74       62.50      3.62 o 
   3   6   7       54.09       53.24      5.80 o 
   4   6   7       99.98      103.32      7.06 o 
   5   6   7        0.02       -2.96      2.96 o 
   6   6   7       43.22       43.67      5.70 o 
   7   6   7       34.39       37.41      5.39 o 
   8   6   7       23.05       22.91      5.01 o 
   9   6   7      205.27      198.08     14.58 o 
  10   6   7        8.76        6.96      6.26 o 
  11   6   7       32.04       29.96      7.90 o 
  12   6   7        0.11       -2.57      5.75 o 
 -11   7   7      195.71      238.60     17.99 o 
 -10   7   7        0.37       -6.50      6.68 o 
  -9   7   7       84.95       69.08     10.10 o 
  -8   7   7       23.42       29.77      5.39 o 
  -7   7   7        8.67       10.92      4.35 o 
  -6   7   7       26.75       34.16      5.04 o 
  -5   7   7       43.82       40.70      7.67 o 
  -4   7   7       26.84       28.35      4.50 o 
  -3   7   7       10.77       14.44      2.82 o 
  -2   7   7      258.84      269.94      7.14 o 
  -1   7   7       37.77       39.01      3.22 o 
   0   7   7      106.54       99.33      8.71 o 
   1   7   7        0.24        1.26      2.23 o 
   2   7   7        1.02        1.66      2.19 o 
   3   7   7      274.35      274.32     11.42 o 
   4   7   7        0.30        2.36      3.67 o 
   5   7   7      292.61      292.82     12.35 o 
   6   7   7        6.67        7.70      4.29 o 
   7   7   7       46.97       59.34      6.55 o 
   8   7   7       38.13       53.33      8.88 o 
   9   7   7      118.23      160.08     13.55 o 
  10   7   7       63.66       66.37     10.14 o 
  11   7   7      124.74      152.55     14.26 o 
 -10   8   7       80.77       94.60     12.43 o 
  -9   8   7       34.96       32.67      8.46 o 
  -8   8   7       70.58       64.84      8.48 o 
  -7   8   7      125.47      128.22     10.63 o 
  -6   8   7       12.56       13.51      4.52 o 
  -5   8   7        1.24        1.76      3.63 o 
  -4   8   7       18.07       17.30      4.30 o 
  -3   8   7      109.64      115.12      7.27 o 
  -2   8   7        3.44       -1.40      3.08 o 
  -1   8   7      614.81      602.30     14.03 o 
   0   8   7        4.69        0.37      2.79 o 
   1   8   7        3.17        3.54      3.44 o 
   2   8   7        6.94        7.22      3.15 o 
   3   8   7        5.17       10.37      3.25 o 
   4   8   7        2.41        1.21      3.71 o 
   5   8   7       78.26       85.30      7.47 o 
   6   8   7       19.48       16.97      7.29 o 
   7   8   7        3.45        3.08      6.12 o 
   8   8   7        0.94       -2.01      5.89 o 
   9   8   7      105.48      111.98     12.53 o 
  -8   9   7        4.97        1.92      6.82 o 
  -7   9   7        8.97        5.94      6.22 o 
  -6   9   7        1.19        0.29      4.18 o 
  -5   9   7        7.24        8.01      4.20 o 
  -4   9   7       99.76       95.47      7.03 o 
  -3   9   7        0.12       -1.66      3.58 o 
  -2   9   7       21.57       21.11      9.46 o 
  -1   9   7        0.96        0.11      3.64 o 
   0   9   7      126.77      125.54      7.56 o 
   1   9   7       59.71       61.91      5.78 o 
   2   9   7       80.90       89.50      6.70 o 
   3   9   7       62.35       67.77      6.31 o 
   4   9   7      163.58      185.69     15.05 o 
   5   9   7       38.85       51.51      9.96 o 
   6   9   7       37.46       46.97      9.72 o 
   7   9   7       26.40       35.29      9.49 o 
   8   9   7       38.61       45.85     10.00 o 
  -6  10   7       56.13       58.24      9.63 o 
  -5  10   7      100.69      137.24     10.89 o 
  -4  10   7        5.52        1.05      4.01 o 
  -3  10   7      155.89      164.35     13.25 o 
  -2  10   7        2.33        2.18      3.97 o 
  -1  10   7       67.26       66.24      6.22 o 
   0  10   7       73.36       64.67      6.02 o 
   1  10   7       40.72       39.61      5.41 o 
   2  10   7       25.52       22.26      4.93 o 
   3  10   7       58.76       72.48      6.83 o 
   4  10   7       19.21       28.43      5.59 o 
   5  10   7       24.70       19.21      8.79 o 
   6  10   7        2.23       12.85      7.99 o 
  -1  11   7        2.67       -2.22      5.21 o 
   0  11   7        0.24       -3.78      3.78 o 
   1  11   7       87.15       79.55      6.93 o 
 -14   0   8      353.03      364.81     15.45 o 
 -12   0   8      162.32      183.08     10.46 o 
 -10   0   8      183.93      189.03     10.84 o 
  -8   0   8       64.31       78.40      4.88 o 
  -6   0   8       17.18       20.10      1.59 o 
  -4   0   8        5.31        3.56      1.59 o 
  -2   0   8      237.77      229.84      4.23 o 
   0   0   8     4923.27     5044.05     53.27 o 
   2   0   8     2041.02     2052.16     22.96 o 
   4   0   8     2667.40     2523.00     28.00 o 
   6   0   8      149.26      140.01      4.68 o 
   8   0   8     1858.78     1786.55     30.88 o 
  10   0   8      152.18      166.66     13.58 o 
  12   0   8      300.75      282.94     12.89 o 
  14   0   8        0.17       10.94      7.15 o 
 -14   1   8       79.11       72.84      6.50 o 
 -13   1   8        6.82        8.03      4.61 o 
 -12   1   8       40.59       45.17     10.34 o 
 -11   1   8       18.23       16.84      3.80 o 
 -10   1   8       85.55       78.27      3.85 o 
  -9   1   8      198.46      198.83      5.43 o 
  -8   1   8      258.70      258.65      5.13 o 
  -7   1   8       55.53       49.40      2.14 o 
  -6   1   8      306.62      296.30      4.15 o 
  -5   1   8      154.38      160.56      3.42 o 
  -4   1   8       46.63       33.37      1.45 o 
  -3   1   8      452.82      462.98      4.60 o 
  -2   1   8      270.19      400.56      4.00 o 
  -1   1   8       99.39      115.14      2.14 o 
   0   1   8      535.20      740.86      6.66 o 
   1   1   8      627.24      737.53      6.69 o 
   2   1   8       85.11       75.35      2.33 o 
   3   1   8       97.17       99.88      2.59 o 
   4   1   8      572.38      598.27      7.49 o 
   5   1   8        0.12       -0.51      1.14 o 
   6   1   8      640.67      636.49      8.30 o 
   7   1   8       52.17       46.67      2.24 o 
   8   1   8      103.79       92.26      3.98 o 
   9   1   8        6.71        5.20      3.06 o 
  10   1   8      323.72      309.37      8.90 o 
  11   1   8       46.48       47.39      4.45 o 
  12   1   8      607.93      653.74     15.76 o 
  13   1   8       14.46       16.39      4.74 o 
  14   1   8      192.15      210.10      9.67 o 
 -14   2   8       45.07       43.09      8.41 o 
 -13   2   8       34.07       27.65      6.31 o 
 -12   2   8      311.85      329.18     12.63 o 
 -11   2   8       12.01        6.05      3.73 o 
 -10   2   8      117.60      129.43      5.88 o 
  -9   2   8        0.01       -2.10      2.10 o 
  -8   2   8      161.74      180.37      4.45 o 
  -7   2   8       49.29       52.60      2.09 o 
  -6   2   8      168.00      175.64      3.31 o 
  -5   2   8      233.64      235.20      3.60 o 
  -4   2   8        3.89        3.10      0.96 o 
  -3   2   8        5.74        5.85      0.90 o 
  -2   2   8      706.20      693.99      6.55 o 
  -1   2   8     2387.27     2393.53     19.29 o 
   0   2   8     1523.58     1580.25     14.88 o 
   1   2   8      119.20      137.51      2.82 o 
   2   2   8     2207.47     2212.10     18.49 o 
   3   2   8      186.59      185.65      3.61 o 
   4   2   8      396.02      374.19      5.25 o 
   5   2   8      129.13      139.55      3.31 o 
   6   2   8     2387.90     2310.12     21.46 o 
   7   2   8       69.77       65.48      3.16 o 
   8   2   8      118.85      122.96      4.42 o 
   9   2   8      351.30      322.51      8.58 o 
  10   2   8      299.67      273.73      9.06 o 
  11   2   8        2.90       -3.55      3.55 o 
  12   2   8        1.89        1.20      4.49 o 
  13   2   8        5.34        9.50      5.11 o 
 -13   3   8        1.62        1.92      7.01 o 
 -12   3   8        6.14        4.53      4.42 o 
 -11   3   8        1.34        6.92      3.60 o 
 -10   3   8       13.69       14.63      4.56 o 
  -9   3   8        0.13       -0.18      2.43 o 
  -8   3   8      175.58      189.75      4.03 o 
  -7   3   8       16.97       23.61      2.57 o 
  -6   3   8      324.27      291.98      4.17 o 
  -5   3   8      956.45      965.96      8.19 o 
  -4   3   8      410.68      347.48      4.09 o 
  -3   3   8      381.28      377.81      4.36 o 
  -2   3   8      406.23      387.06      4.10 o 
  -1   3   8      220.07      235.56      3.01 o 
   0   3   8      901.33      855.99      7.33 o 
   1   3   8      154.66      191.77      2.87 o 
   2   3   8      210.47      252.19      3.55 o 
   3   3   8     1047.69     1185.32     11.09 o 
   4   3   8       25.65       29.85      1.75 o 
   5   3   8        4.89        4.12      1.40 o 
   6   3   8      198.16      187.83      4.23 o 
   7   3   8       66.83       62.51      2.98 o 
   8   3   8      549.71      523.59      9.39 o 
   9   3   8       28.47       29.32      5.44 o 
  10   3   8      296.59      280.97     10.43 o 
  11   3   8        4.66        3.58      4.11 o 
  12   3   8      126.77      141.03      8.32 o 
  13   3   8        0.48       10.38      4.89 o 
 -13   4   8        2.42        1.38      3.34 o 
 -12   4   8       36.99       32.96      3.22 o 
 -11   4   8       26.76       24.52      2.78 o 
 -10   4   8      267.32      267.37      6.43 o 
  -9   4   8        3.15        2.71      1.94 o 
  -8   4   8      172.93      192.89      5.01 o 
  -7   4   8        2.73       -0.74      1.49 o 
  -6   4   8      385.66      393.16      5.91 o 
  -5   4   8      109.32      106.43      4.22 o 
  -4   4   8        0.41        0.85      1.31 o 
  -3   4   8       23.06       29.00      1.80 o 
  -2   4   8      584.04      593.38     10.11 o 
  -1   4   8       21.96       25.31      1.64 o 
   0   4   8      202.08      202.06      6.48 o 
   1   4   8      395.75      400.89      5.58 o 
   2   4   8      155.66      143.95      2.93 o 
   3   4   8      115.54      115.22      2.96 o 
   4   4   8     1232.22     1202.83     13.72 o 
   5   4   8       41.29       37.14      2.88 o 
   6   4   8      469.48      472.13     10.66 o 
   7   4   8       14.63        6.58      2.01 o 
   8   4   8      514.30      471.47     10.78 o 
   9   4   8       28.19       26.38      2.51 o 
  10   4   8       30.45       32.62      2.92 o 
  11   4   8       34.69       36.90      4.10 o 
  12   4   8       29.54       28.85      3.74 o 
  13   4   8       17.50       19.81      3.78 o 
 -12   5   8        0.15       -7.52      7.52 o 
 -11   5   8        0.04       -1.72      4.10 o 
 -10   5   8       13.96       14.93      4.07 o 
  -9   5   8       41.44       43.18      4.37 o 
  -8   5   8       52.60       52.51      3.55 o 
  -7   5   8      234.29      232.39      9.95 o 
  -6   5   8      335.05      318.89     11.37 o 
  -5   5   8        7.68        6.50      3.24 o 
  -4   5   8      283.39      278.22     10.00 o 
  -3   5   8        0.18        2.39      2.16 o 
  -2   5   8     1752.32     1716.43     20.22 o 
  -1   5   8      305.54      299.42      4.78 o 
   0   5   8     1113.51     1087.05     14.78 o 
   1   5   8      139.12      153.66      4.02 o 
   2   5   8      181.42      183.84      4.46 o 
   3   5   8        0.06        0.96      2.10 o 
   4   5   8       40.74       41.18      3.94 o 
   5   5   8      310.38      309.26     11.89 o 
   6   5   8      141.89      125.28      8.10 o 
   7   5   8      288.16      308.93      8.03 o 
   8   5   8      210.34      192.32      5.48 o 
   9   5   8        1.38       -2.04      2.49 o 
  10   5   8      132.61      137.56      5.94 o 
  11   5   8        5.78       12.77      5.94 o 
  12   5   8       64.13       71.28     11.31 o 
 -11   6   8        0.07       11.36      8.37 o 
 -10   6   8       22.12       12.39      7.62 o 
  -9   6   8        2.08       10.75      7.20 o 
  -8   6   8      258.92      273.75     11.45 o 
  -7   6   8        0.01        1.80      7.92 o 
  -6   6   8       82.56       90.23      6.64 o 
  -5   6   8       31.03       19.48      7.41 o 
  -4   6   8        0.08        0.36      3.13 o 
  -3   6   8      152.85      145.87      6.41 o 
  -2   6   8        0.18        1.15      2.23 o 
  -1   6   8      245.77      240.87      6.69 o 
   0   6   8       39.29       42.13      3.92 o 
   1   6   8       10.87       12.17      2.77 o 
   2   6   8      107.41      100.68      5.47 o 
   3   6   8      462.77      484.18     12.22 o 
   4   6   8      156.24      148.55      6.83 o 
   5   6   8        8.88        2.74      4.14 o 
   6   6   8      488.53      490.80     16.31 o 
   7   6   8       46.50       50.51      5.95 o 
   8   6   8       81.43       92.21     10.28 o 
   9   6   8       64.69       86.70     10.61 o 
  10   6   8       15.29       15.66      7.29 o 
  11   6   8       79.35       90.16     11.45 o 
 -10   7   8       40.47       26.73      8.88 o 
  -9   7   8      116.10      107.26     12.11 o 
  -8   7   8       27.61       29.75      8.69 o 
  -7   7   8       27.43       33.87      5.29 o 
  -6   7   8       93.80       93.41      8.81 o 
  -5   7   8        0.03        4.78      3.58 o 
  -4   7   8      243.51      230.65      9.87 o 
  -3   7   8        0.56        2.57      3.33 o 
  -2   7   8      316.13      312.66      9.47 o 
  -1   7   8       13.42        8.66      3.07 o 
   0   7   8      810.76      840.33     17.55 o 
   1   7   8       48.77       41.86      4.32 o 
   2   7   8      501.35      496.85     12.58 o 
   3   7   8       13.77       18.43      3.69 o 
   4   7   8       11.33       11.59      3.40 o 
   5   7   8      106.26      134.51      8.68 o 
   6   7   8       50.66       59.26      6.90 o 
   7   7   8      365.89      384.00     20.85 o 
   8   7   8        3.77        5.56      6.17 o 
   9   7   8       97.97       98.24     11.50 o 
  10   7   8       47.61       58.14      9.91 o 
  -9   8   8        2.59       -0.05      6.82 o 
  -8   8   8        2.53        3.18      4.45 o 
  -7   8   8        1.00        3.42      5.70 o 
  -6   8   8       20.69       14.57      4.59 o 
  -5   8   8       30.68       28.79      5.03 o 
  -4   8   8      158.58      141.21      8.21 o 
  -3   8   8       24.33       26.79      4.70 o 
  -2   8   8        0.05        3.59      3.57 o 
  -1   8   8      106.59      109.93      6.15 o 
   0   8   8       50.15       47.47      4.95 o 
   1   8   8        0.64       -0.99      2.90 o 
   2   8   8       10.98       11.94      3.58 o 
   3   8   8       22.38       19.21      5.51 o 
   4   8   8       58.97       68.51      6.62 o 
   5   8   8       18.22       11.40      7.15 o 
   6   8   8       72.60       76.46     10.47 o 
   7   8   8        4.81        9.49      6.78 o 
   8   8   8      161.60      168.07     15.14 o 
   9   8   8       31.80       40.52      9.58 o 
  -7   9   8       10.72        7.79      5.04 o 
  -6   9   8       54.59       58.05      6.60 o 
  -5   9   8       26.14       29.47      5.48 o 
  -4   9   8       75.01       68.09      6.56 o 
  -3   9   8        1.87        5.62      4.05 o 
  -2   9   8       47.91       49.18      5.70 o 
  -1   9   8      122.79      127.90      7.93 o 
   0   9   8       99.18       90.42      6.90 o 
   1   9   8       17.69       19.71      4.65 o 
   2   9   8      156.47      161.94      9.13 o 
   3   9   8        9.03        9.12      4.31 o 
   4   9   8       42.40       40.15      5.93 o 
   5   9   8       74.83       79.97     11.50 o 
   6   9   8        6.15        0.84      6.03 o 
   7   9   8       19.75       12.53      8.04 o 
  -5  10   8       14.03       16.06      5.07 o 
  -4  10   8        9.63        7.04      4.64 o 
  -3  10   8       14.35       21.23      9.77 o 
  -2  10   8        0.05       -4.02      4.02 o 
  -1  10   8      145.78      152.05     10.56 o 
   0  10   8       41.58       35.86      5.48 o 
   1  10   8       41.93       48.27      8.83 o 
   2  10   8       43.12       40.96      6.61 o 
   3  10   8      143.44      136.76      9.11 o 
   4  10   8        0.88        3.53      4.96 o 
   5  10   8       12.99       16.17      5.61 o 
 -13   0   9        2.26        0.11      5.47 o 
 -11   0   9       18.98       12.32      5.38 o 
  -9   0   9      243.61      220.40      8.21 o 
  -7   0   9     1695.70     1724.74     41.28 o 
  -5   0   9      190.74      188.70      4.02 o 
  -3   0   9        0.52        3.22      1.47 o 
  -1   0   9      615.49      528.76      7.32 o 
   1   0   9     1455.17     1424.96     16.96 o 
   3   0   9      444.07      460.90      7.54 o 
   5   0   9      845.12      839.95     11.78 o 
   7   0   9      250.46      232.42      8.39 o 
   9   0   9      539.12      539.85     13.59 o 
  11   0   9      563.38      516.00     22.62 o 
  13   0   9      124.98      117.03      9.15 o 
 -13   1   9      163.43      159.03      8.35 o 
 -12   1   9        6.60        2.74      4.43 o 
 -11   1   9      416.92      402.56     10.44 o 
 -10   1   9       10.96       13.17      4.41 o 
  -9   1   9       69.78       69.25      3.71 o 
  -8   1   9       33.14       44.58      3.12 o 
  -7   1   9        3.29        3.68      1.49 o 
  -6   1   9       62.36       57.34      1.76 o 
  -5   1   9      190.48      188.84      3.62 o 
  -4   1   9        5.04        9.88      1.35 o 
  -3   1   9      366.20      381.80      4.37 o 
  -2   1   9      576.66      632.21      5.88 o 
  -1   1   9      231.77      243.31      3.92 o 
   0   1   9      265.48      310.34      4.01 o 
   1   1   9        5.02       -0.15      1.07 o 
   2   1   9      228.75      209.58      3.66 o 
   3   1   9      698.53      693.22      7.68 o 
   4   1   9      293.98      285.98      4.54 o 
   5   1   9       87.09       89.81      2.88 o 
   6   1   9      505.12      502.47     11.10 o 
   7   1   9      163.04      159.35      4.73 o 
   8   1   9        0.56       -2.25      2.25 o 
   9   1   9      134.78      126.20      4.86 o 
  10   1   9        1.85        4.35      3.01 o 
  11   1   9      104.39      105.09      6.89 o 
  12   1   9        6.06       -2.93      4.23 o 
  13   1   9       25.37       21.25      5.05 o 
 -13   2   9        0.12       -0.32      4.74 o 
 -12   2   9       11.86       11.59      7.74 o 
 -11   2   9       29.59       27.14      6.99 o 
 -10   2   9        1.25        1.79      3.08 o 
  -9   2   9      153.50      150.27      6.20 o 
  -8   2   9        6.85        8.71      1.92 o 
  -7   2   9      249.04      223.94      4.16 o 
  -6   2   9      746.01      739.57      8.08 o 
  -5   2   9     1320.20     1321.74     12.45 o 
  -4   2   9     1338.25     1365.56     11.64 o 
  -3   2   9      459.33      434.86      4.70 o 
  -2   2   9     1390.64     1377.68     11.57 o 
  -1   2   9      646.31      617.59      6.50 o 
   0   2   9       71.57       96.99      2.42 o 
   1   2   9       35.48       48.83      1.83 o 
   2   2   9       19.11       29.56      2.40 o 
   3   2   9      706.97      686.93      7.56 o 
   4   2   9       22.15       19.29      1.77 o 
   5   2   9        7.64        2.09      1.63 o 
   6   2   9      341.45      325.50      5.38 o 
   7   2   9       28.84       19.23      3.09 o 
   8   2   9      151.82      143.47      5.02 o 
   9   2   9      273.11      239.41      6.89 o 
  10   2   9      103.64      104.56      6.25 o 
  11   2   9      189.91      178.70      7.97 o 
  12   2   9        0.03       -0.69     10.12 o 
  13   2   9      146.91      144.38      9.66 o 
 -13   3   9       52.33       52.03     16.71 o 
 -12   3   9       39.09       36.35      5.52 o 
 -11   3   9       41.10       35.60      5.28 o 
 -10   3   9        1.47       -2.90      3.27 o 
  -9   3   9      620.08      623.66     14.07 o 
  -8   3   9       27.66       25.09      2.63 o 
  -7   3   9      679.24      675.58      8.36 o 
  -6   3   9        6.97        7.40      1.50 o 
  -5   3   9       42.43       53.49      2.05 o 
  -4   3   9      808.51      839.59      8.00 o 
  -3   3   9       19.00       16.15      1.41 o 
  -2   3   9       51.11       44.46      1.55 o 
  -1   3   9        0.25       -0.21      0.94 o 
   0   3   9       49.72       43.67      1.69 o 
   1   3   9       49.80       49.37      1.73 o 
   2   3   9       12.42       14.66      1.33 o 
   3   3   9       85.11       87.60      2.50 o 
   4   3   9       90.83       84.16      2.52 o 
   5   3   9      154.27      159.83      3.61 o 
   6   3   9       11.56       11.99      1.91 o 
   7   3   9      507.30      519.91      7.91 o 
   8   3   9       88.92       82.10      4.36 o 
   9   3   9       14.87       16.11      3.49 o 
  10   3   9       14.66       20.30      8.81 o 
  11   3   9        3.37       -1.98      3.98 o 
  12   3   9        0.89        4.06      4.88 o 
  13   3   9        4.17        3.72      4.73 o 
 -12   4   9        0.52        1.18      3.43 o 
 -11   4   9       25.69       24.41      2.92 o 
 -10   4   9       46.37       48.66      3.29 o 
  -9   4   9       28.50       26.78      2.73 o 
  -8   4   9      261.74      267.54      5.28 o 
  -7   4   9        4.34        3.66      1.70 o 
  -6   4   9      148.63      151.67      3.72 o 
  -5   4   9      569.26      578.03      7.86 o 
  -4   4   9     1358.22     1339.98     13.62 o 
  -3   4   9     4638.51     4538.11     38.80 o 
  -2   4   9      934.65      939.83      8.19 o 
  -1   4   9        1.73       -1.49      1.49 o 
   0   4   9      385.74      348.55      4.66 o 
   1   4   9      330.75      308.15      4.33 o 
   2   4   9        2.32        2.73      1.33 o 
   3   4   9      140.83      132.36      3.80 o 
   4   4   9      127.98      119.92      4.11 o 
   5   4   9        3.53       -1.66      1.66 o 
   6   4   9       59.16       56.14      2.47 o 
   7   4   9      755.12      707.91     10.34 o 
   8   4   9      210.86      194.16      7.18 o 
   9   4   9       48.06       40.04      3.07 o 
  10   4   9       60.59       72.01      3.89 o 
  11   4   9       21.93       18.65      3.93 o 
  12   4   9       10.04        8.36      2.74 o 
 -11   5   9       85.82       97.81      5.48 o 
 -10   5   9       12.06       10.31      3.20 o 
  -9   5   9      558.32      563.02     11.14 o 
  -8   5   9       24.00       14.66      2.93 o 
  -7   5   9      555.37      557.77     16.42 o 
  -6   5   9      221.46      228.38     11.17 o 
  -5   5   9       39.53       38.48      4.65 o 
  -4   5   9       10.86       13.03      4.32 o 
  -3   5   9        1.38        4.75      2.90 o 
  -2   5   9       51.05       48.55      4.34 o 
  -1   5   9       10.60        9.07      1.88 o 
   0   5   9      149.88      159.35      5.06 o 
   1   5   9      232.88      221.46      6.24 o 
   2   5   9       16.73       22.02      3.45 o 
   3   5   9       98.92       99.28      5.54 o 
   4   5   9       23.70       24.06      3.74 o 
   5   5   9      244.72      234.22      8.50 o 
   6   5   9        6.02       15.40      3.73 o 
   7   5   9      265.10      285.19      7.94 o 
   8   5   9        3.36        1.01      3.93 o 
   9   5   9       51.88       51.27      4.35 o 
  10   5   9       36.72       42.99      4.59 o 
  11   5   9        9.05        5.05      5.61 o 
  12   5   9       16.57       12.71      6.40 o 
 -11   6   9        4.60       13.32      8.46 o 
 -10   6   9       55.36       64.17     10.42 o 
  -9   6   9        2.87       -0.02      5.12 o 
  -8   6   9       76.57       83.00      7.13 o 
  -7   6   9       14.47        9.97      4.47 o 
  -6   6   9      243.37      217.68      9.95 o 
  -5   6   9      263.21      280.74     11.07 o 
  -4   6   9        4.78        6.00      3.72 o 
  -3   6   9      269.09      261.37      8.74 o 
  -2   6   9       95.78       99.57      5.78 o 
  -1   6   9     2374.99     2283.57     37.92 o 
   0   6   9      645.77      614.51     16.10 o 
   1   6   9       56.22       61.43      8.40 o 
   2   6   9      318.03      278.51      9.11 o 
   3   6   9       62.94       73.45      5.13 o 
   4   6   9        1.27        0.89      2.89 o 
   5   6   9       57.87       45.95      4.68 o 
   6   6   9       18.89       25.80      5.34 o 
   7   6   9       41.24       48.84      8.51 o 
   8   6   9        0.27       -4.53      4.53 o 
   9   6   9       68.80       92.35     11.26 o 
  10   6   9       14.50       16.50      7.43 o 
  11   6   9       20.69       25.89      8.51 o 
 -10   7   9        1.91        2.15      7.76 o 
  -9   7   9      105.79      102.84      8.33 o 
  -8   7   9        6.30        3.30      4.66 o 
  -7   7   9       22.77       26.02      5.25 o 
  -6   7   9       12.26       11.46      4.17 o 
  -5   7   9       69.09       68.86      6.31 o 
  -4   7   9       31.94       40.56      5.28 o 
  -3   7   9       81.05       72.37      9.82 o 
  -2   7   9       27.59       24.47      3.99 o 
  -1   7   9       16.33       18.22      3.74 o 
   0   7   9      156.69      167.13      7.33 o 
   1   7   9       35.28       38.39      5.30 o 
   2   7   9       67.17       76.80      8.26 o 
   3   7   9      356.60      362.73     10.96 o 
   4   7   9       37.22       35.50      4.41 o 
   5   7   9      171.44      187.78      9.73 o 
   6   7   9       34.76       36.27      8.18 o 
   7   7   9        5.19        9.63      6.82 o 
   8   7   9        1.02       -1.17      5.37 o 
   9   7   9      162.58      188.40     15.84 o 
  10   7   9        4.45        6.45      6.82 o 
  -8   8   9       53.85       51.74     14.77 o 
  -7   8   9       29.82       31.31      6.10 o 
  -6   8   9       16.85       18.79      5.04 o 
  -5   8   9       37.86       41.25      5.82 o 
  -4   8   9        0.18        1.03      3.63 o 
  -3   8   9      126.64      133.53      8.26 o 
  -2   8   9        3.00       -0.81      3.67 o 
  -1   8   9      210.26      219.01      9.99 o 
   0   8   9       55.63       39.47      7.31 o 
   1   8   9      632.32      643.47     18.50 o 
   2   8   9      169.06      161.82      9.26 o 
   3   8   9        3.40       -3.70      3.70 o 
   4   8   9       11.56        4.99      7.52 o 
   5   8   9       66.67       68.08      6.95 o 
   6   8   9        7.17        4.44      6.22 o 
   7   8   9       20.68       19.40      7.57 o 
   8   8   9        1.45       -5.61      5.61 o 
  -7   9   9        3.96        0.39      4.72 o 
  -6   9   9        4.98       14.28      5.13 o 
  -5   9   9       30.98       24.56      5.30 o 
  -4   9   9       61.44       65.05      6.73 o 
  -3   9   9        0.50       -1.93      3.93 o 
  -2   9   9      129.92      138.96      8.97 o 
  -1   9   9        0.04       -3.77      3.80 o 
   0   9   9       47.64       50.18      5.98 o 
   1   9   9       38.72       43.05      5.79 o 
   2   9   9       22.86       30.01      5.59 o 
   3   9   9      196.47      232.79     11.15 o 
   4   9   9        8.48       17.08      5.41 o 
   5   9   9      115.79      137.28      9.34 o 
   6   9   9        3.45       -4.13      4.35 o 
  -4  10   9        1.36        6.32      7.57 o 
  -3  10   9       68.87       64.04      6.95 o 
  -2  10   9       10.62        0.64      4.79 o 
  -1  10   9       16.91       11.77      4.87 o 
   0  10   9       20.94       25.93      5.28 o 
   1  10   9        0.33       -2.32      4.03 o 
   2  10   9       15.37       32.26     15.05 o 
   3  10   9      225.39      248.64     20.28 o 
 -12   0  10       49.91       52.12      7.42 o 
 -10   0  10       24.96       30.68      6.52 o 
  -8   0  10      850.48      857.36     17.73 o 
  -6   0  10        1.31        2.07      1.82 o 
  -4   0  10        0.06        1.23      1.59 o 
  -2   0  10      410.93      451.76      6.90 o 
   0   0  10      747.69      763.09      9.86 o 
   2   0  10     2151.09     2234.45     32.75 o 
   4   0  10      265.17      251.33      5.74 o 
   6   0  10      946.55      909.85     16.23 o 
   8   0  10     1204.32     1158.15     19.90 o 
  10   0  10       89.64       81.07      7.48 o 
  12   0  10       23.92       18.78      6.45 o 
 -13   1  10        3.40       -1.62      4.58 o 
 -12   1  10        8.63        3.75      4.44 o 
 -11   1  10        5.36        3.81      4.20 o 
 -10   1  10      148.10      153.11      6.75 o 
  -9   1  10        5.60        1.19      3.27 o 
  -8   1  10      634.23      652.78     14.59 o 
  -7   1  10       89.71       93.50      3.09 o 
  -6   1  10      483.15      481.26      5.94 o 
  -5   1  10      282.60      272.78      4.20 o 
  -4   1  10      826.16      813.80      7.57 o 
  -3   1  10        8.79       10.42      1.37 o 
  -2   1  10     1930.15     1950.12     15.84 o 
  -1   1  10      166.47      172.95      3.46 o 
   0   1  10     1472.25     1433.66     12.83 o 
   1   1  10        8.35        7.25      1.42 o 
   2   1  10      417.49      406.37      5.52 o 
   3   1  10      303.05      307.63      4.82 o 
   4   1  10      720.82      698.32      8.11 o 
   5   1  10      384.82      371.69      5.68 o 
   6   1  10      122.62       92.34      3.57 o 
   7   1  10     1013.81      972.64     12.93 o 
   8   1  10       36.75       37.02      3.34 o 
   9   1  10        0.88       -2.70      2.73 o 
  10   1  10      286.82      281.39      9.78 o 
  11   1  10       11.51       15.28      4.22 o 
  12   1  10      482.64      504.77     14.89 o 
  13   1  10        5.04        5.29      4.69 o 
 -13   2  10        0.95       -0.58      4.85 o 
 -12   2  10       35.25       44.41      6.52 o 
 -11   2  10       46.71       61.17      6.63 o 
 -10   2  10       21.17       18.31      4.95 o 
  -9   2  10      158.76      162.00      8.24 o 
  -8   2  10      143.42      146.05      5.59 o 
  -7   2  10      239.18      248.56      5.36 o 
  -6   2  10      143.41      142.90      3.35 o 
  -5   2  10      764.31      749.93      8.24 o 
  -4   2  10        8.97       10.07      1.97 o 
  -3   2  10       41.45       38.04      2.08 o 
  -2   2  10      331.99      333.18      4.76 o 
  -1   2  10       98.44      103.93      2.77 o 
   0   2  10      503.94      498.16      5.82 o 
   1   2  10      264.36      241.91      4.06 o 
   2   2  10      528.27      547.42      6.60 o 
   3   2  10      421.73      408.19      5.60 o 
   4   2  10     1287.08     1268.95     12.50 o 
   5   2  10        0.24       -1.62      1.62 o 
   6   2  10     1021.09     1002.80     13.75 o 
   7   2  10       63.97       58.36      3.59 o 
   8   2  10      333.48      326.18      8.81 o 
   9   2  10       52.13       53.37      4.57 o 
  10   2  10      152.16      147.73      6.51 o 
  11   2  10        0.43        2.08      4.67 o 
  12   2  10        1.07        7.87      4.99 o 
 -12   3  10        2.23        1.00      4.36 o 
 -11   3  10       55.38       51.08      5.81 o 
 -10   3  10        6.23        8.00      3.77 o 
  -9   3  10       55.75       62.31      7.76 o 
  -8   3  10      101.96      106.93      4.84 o 
  -7   3  10        0.00       -1.98      1.98 o 
  -6   3  10     1024.65     1088.20     12.00 o 
  -5   3  10      124.99      125.17      3.18 o 
  -4   3  10      873.73      887.53      9.75 o 
  -3   3  10        5.51        2.70      1.24 o 
  -2   3  10      325.48      335.27      4.19 o 
  -1   3  10       89.89       92.19      2.45 o 
   0   3  10      724.53      724.57      7.15 o 
   1   3  10      263.21      275.13      3.94 o 
   2   3  10     1653.45     1695.91     14.17 o 
   3   3  10      412.74      402.05      5.44 o 
   4   3  10        7.87        3.05      1.77 o 
   5   3  10        9.27       12.35      2.06 o 
   6   3  10       72.91       70.70      3.06 o 
   7   3  10      157.30      150.85      5.20 o 
   8   3  10        2.11       -0.92      3.11 o 
   9   3  10      306.04      284.52      9.23 o 
  10   3  10       73.43       83.62      7.15 o 
  11   3  10        7.69        5.14      4.54 o 
  12   3  10       92.66      124.69     12.78 o 
 -12   4  10        1.22        4.94      3.79 o 
 -11   4  10       48.19       49.50      4.80 o 
 -10   4  10      121.28      126.21      4.88 o 
  -9   4  10        7.47        4.45      2.37 o 
  -8   4  10      149.18      152.07      5.75 o 
  -7   4  10       21.00       23.19      2.17 o 
  -6   4  10      675.43      686.04      9.40 o 
  -5   4  10      109.86      101.79      3.27 o 
  -4   4  10      327.93      324.91      5.21 o 
  -3   4  10      441.19      458.12      7.02 o 
  -2   4  10     1365.50     1295.09     13.00 o 
  -1   4  10       34.63       28.17      1.57 o 
   0   4  10      457.39      451.10      5.27 o 
   1   4  10       16.71       11.15      1.36 o 
   2   4  10      180.52      173.41      3.28 o 
   3   4  10       65.03       61.91      2.41 o 
   4   4  10      813.51      802.79     10.31 o 
   5   4  10        2.40        0.21      1.54 o 
   6   4  10      725.55      744.18     10.12 o 
   7   4  10       59.27       51.77      2.60 o 
   8   4  10      192.69      199.98      5.42 o 
   9   4  10        3.80        2.32      2.22 o 
  10   4  10        0.29        1.98      2.25 o 
  11   4  10        1.92        3.74      2.52 o 
  12   4  10       63.09       70.55      5.61 o 
 -11   5  10       60.08       66.03      6.30 o 
 -10   5  10       13.39       11.33      3.53 o 
  -9   5  10        5.46        9.11      2.95 o 
  -8   5  10        4.49        4.57      2.86 o 
  -7   5  10        6.50        5.80      4.81 o 
  -6   5  10      242.75      236.53     10.27 o 
  -5   5  10       50.59       31.86      4.76 o 
  -4   5  10      155.90      161.61     10.84 o 
  -3   5  10       39.34       42.03      4.11 o 
  -2   5  10      372.37      381.06     10.58 o 
  -1   5  10       40.18       40.13      3.67 o 
   0   5  10      979.15      984.84     16.12 o 
   1   5  10       91.10       96.94      4.55 o 
   2   5  10       87.97       82.72      4.49 o 
   3   5  10        5.92        0.31      2.75 o 
   4   5  10       36.62       32.04      4.23 o 
   5   5  10        1.91        1.41      3.11 o 
   6   5  10      100.21       95.70      6.13 o 
   7   5  10       86.91       96.38      4.59 o 
   8   5  10       50.88       54.09      3.88 o 
   9   5  10        1.05       -2.24      5.02 o 
  10   5  10        0.57       -5.00      5.00 o 
  11   5  10      158.20      141.48     10.84 o 
 -10   6  10      101.65      123.48     13.41 o 
  -9   6  10       27.96       34.11      5.75 o 
  -8   6  10      166.42      183.90      9.90 o 
  -7   6  10        0.94       -2.68      3.77 o 
  -6   6  10      113.33      118.78      7.99 o 
  -5   6  10        0.58        5.95      3.87 o 
  -4   6  10      101.36      112.72      7.44 o 
  -3   6  10      219.28      218.18      8.33 o 
  -2   6  10      517.51      481.99     16.19 o 
  -1   6  10       24.58       38.50      4.44 o 
   0   6  10      490.26      498.99     12.96 o 
   1   6  10       19.14       23.17      5.41 o 
   2   6  10       96.23       85.92      5.66 o 
   3   6  10      125.74      128.29      6.79 o 
   4   6  10      121.41      120.31      6.67 o 
   5   6  10       44.64       47.46      5.78 o 
   6   6  10      269.21      291.97     12.49 o 
   7   6  10       79.11       67.48      7.15 o 
   8   6  10      118.62      123.59      9.07 o 
   9   6  10       10.67       18.51      7.24 o 
  10   6  10       91.91      100.58     12.34 o 
  -9   7  10        0.00       -3.97      4.74 o 
  -8   7  10       18.38       10.38     10.61 o 
  -7   7  10       12.24       10.49      7.36 o 
  -6   7  10       20.05       24.80      5.12 o 
  -5   7  10       28.98       31.30      5.68 o 
  -4   7  10       55.12       48.04      5.81 o 
  -3   7  10      151.07      149.04      8.78 o 
  -2   7  10      344.13      376.25     13.31 o 
  -1   7  10       23.07       13.61      4.65 o 
   0   7  10      365.27      361.62     13.25 o 
   1   7  10        0.10        3.32      3.86 o 
   2   7  10        5.65        3.82      4.25 o 
   3   7  10        4.99        2.13      4.05 o 
   4   7  10        3.08       -2.97      3.49 o 
   5   7  10        0.56        4.14      6.82 o 
   6   7  10       26.95       40.50      6.10 o 
   7   7  10      189.81      190.82     11.02 o 
   8   7  10       17.49       29.50      6.15 o 
   9   7  10       18.38       17.81      7.67 o 
  -8   8  10       43.52       55.95      7.24 o 
  -7   8  10        2.28       12.61      7.29 o 
  -6   8  10       57.50       63.98      7.09 o 
  -5   8  10        9.36        8.10      4.67 o 
  -4   8  10        6.32        8.18      6.22 o 
  -3   8  10        8.91       -0.37      5.05 o 
  -2   8  10      102.71      102.99      7.45 o 
  -1   8  10      110.44      108.25      9.74 o 
   0   8  10       49.40       38.42      5.59 o 
   1   8  10      170.37      182.05      9.96 o 
   2   8  10      146.79      139.28      8.90 o 
   3   8  10       16.19       10.24      4.70 o 
   4   8  10       10.63       16.65      5.04 o 
   5   8  10       19.07       22.84      5.65 o 
   6   8  10       59.11       62.84     11.38 o 
   7   8  10       27.90       25.43      6.06 o 
  -6   9  10       22.99       18.97     10.54 o 
  -5   9  10        0.69        2.74      4.61 o 
  -4   9  10       12.61       10.67      4.83 o 
  -3   9  10       15.07       14.62      4.87 o 
  -2   9  10       57.51       55.68      6.34 o 
  -1   9  10       97.03       91.62      7.79 o 
   0   9  10       12.61        6.59      8.51 o 
   1   9  10        1.74        2.28      7.08 o 
   2   9  10      110.40      104.59      8.21 o 
   3   9  10        4.76        0.09      4.63 o 
   4   9  10        1.93       -1.58      4.65 o 
   5   9  10       96.13       93.91     14.44 o 
  -1  10  10       54.44       70.15      7.23 o 
   0  10  10       16.95       23.65     11.61 o 
   1  10  10       69.26       59.81      7.06 o 
 -11   0  11       61.02       43.00      7.27 o 
  -9   0  11      207.31      217.08     13.79 o 
  -7   0  11        0.36        2.74      6.24 o 
  -5   0  11      609.51      604.30     10.43 o 
  -3   0  11      366.51      356.18      6.32 o 
  -1   0  11      763.09      789.04     11.04 o 
   1   0  11     1302.10     1300.75     17.03 o 
   3   0  11      263.68      236.72      5.67 o 
   5   0  11     2370.54     2256.60     32.79 o 
   7   0  11        2.11       -2.90      2.90 o 
   9   0  11       17.90       13.57      5.22 o 
  11   0  11       68.05       64.31      7.63 o 
 -12   1  11       58.36       48.50      5.98 o 
 -11   1  11      184.52      208.80     12.60 o 
 -10   1  11       13.46       16.27      3.99 o 
  -9   1  11        9.39       17.58      3.81 o 
  -8   1  11       36.48       41.40      4.12 o 
  -7   1  11      125.92      108.68      4.32 o 
  -6   1  11       25.26       23.51      2.61 o 
  -5   1  11      239.97      249.79      4.60 o 
  -4   1  11        6.96        6.62      1.35 o 
  -3   1  11      189.13      186.19      3.43 o 
  -2   1  11      200.77      193.23      3.60 o 
  -1   1  11       90.45      105.81      2.77 o 
   0   1  11        0.20       -0.17      1.27 o 
   1   1  11      222.88      239.48      4.27 o 
   2   1  11        2.23        2.78      1.41 o 
   3   1  11     1790.79     1806.50     18.22 o 
   4   1  11      599.39      542.10      7.97 o 
   5   1  11     2813.23     2778.61     27.58 o 
   6   1  11      198.84      184.64      4.94 o 
   7   1  11      709.96      673.92     10.37 o 
   8   1  11       16.12       18.39      3.02 o 
   9   1  11      223.68      223.62      7.80 o 
  10   1  11       11.12        8.69      3.87 o 
  11   1  11      255.97      288.95     10.47 o 
  12   1  11        9.17        7.12      4.62 o 
 -12   2  11       12.45       10.13      5.45 o 
 -11   2  11       70.78       85.37      7.61 o 
 -10   2  11       27.61       25.97      5.47 o 
  -9   2  11        7.64        2.85      3.84 o 
  -8   2  11        0.05        1.50      3.13 o 
  -7   2  11       33.41       27.66      2.75 o 
  -6   2  11      222.20      210.41      5.20 o 
  -5   2  11      180.85      166.06      4.75 o 
  -4   2  11       59.53       61.15      2.31 o 
  -3   2  11      953.38      904.86      9.41 o 
  -2   2  11      103.23       95.04      2.66 o 
  -1   2  11      669.32      648.21      7.16 o 
   0   2  11        0.15       -1.27      1.27 o 
   1   2  11      462.03      446.59      5.68 o 
   2   2  11     1160.01     1164.29     14.16 o 
   3   2  11     1342.43     1282.96     15.74 o 
   4   2  11        0.00       -1.78      1.79 o 
   5   2  11       77.53       74.38      3.28 o 
   6   2  11      635.91      592.04      9.34 o 
   7   2  11      235.39      217.28      6.63 o 
   8   2  11       61.30       49.01      4.34 o 
   9   2  11       72.42       71.10      4.87 o 
  10   2  11        1.90        4.14      4.70 o 
  11   2  11       46.74       48.53      6.37 o 
  12   2  11        5.84        8.60      8.34 o 
 -12   3  11       89.87       96.01     15.38 o 
 -11   3  11       25.84       29.57      5.42 o 
 -10   3  11       54.96       63.69      6.34 o 
  -9   3  11      235.71      255.27      8.98 o 
  -8   3  11       13.81       13.29      4.63 o 
  -7   3  11      638.81      656.01     12.23 o 
  -6   3  11       26.39       21.38      2.62 o 
  -5   3  11      135.80      134.07      4.23 o 
  -4   3  11      171.07      171.46      3.86 o 
  -3   3  11        0.14       -0.39      1.40 o 
  -2   3  11       52.50       53.87      2.17 o 
  -1   3  11       79.30       72.80      2.38 o 
   0   3  11       37.73       37.37      2.10 o 
   1   3  11     1081.47     1058.65     11.21 o 
   2   3  11      674.02      624.59      7.75 o 
   3   3  11      773.76      792.01      9.24 o 
   4   3  11        8.78        5.46      1.90 o 
   5   3  11       56.72       50.98      2.78 o 
   6   3  11        0.55        0.17      2.31 o 
   7   3  11      335.04      329.46     11.65 o 
   8   3  11       89.12       86.01      5.50 o 
   9   3  11      410.57      425.74     14.76 o 
  10   3  11       20.89       21.02      4.26 o 
  11   3  11       17.91       17.23      5.11 o 
  12   3  11       21.12       26.84      8.32 o 
 -11   4  11       23.30       28.52      6.05 o 
 -10   4  11        4.27        7.25      3.36 o 
  -9   4  11       25.99       22.01      2.90 o 
  -8   4  11        0.15       -1.79      1.98 o 
  -7   4  11       91.87       85.67      3.35 o 
  -6   4  11        1.21        1.80      1.80 o 
  -5   4  11      248.22      241.43      5.07 o 
  -4   4  11       68.46       61.65      2.62 o 
  -3   4  11      671.59      631.11      8.26 o 
  -2   4  11        5.85        6.03      1.67 o 
  -1   4  11      689.44      650.76      7.74 o 
   0   4  11       43.61       45.19      2.05 o 
   1   4  11      226.52      225.27      4.06 o 
   2   4  11       19.62       18.14      1.84 o 
   3   4  11      265.61      244.27      4.85 o 
   4   4  11       15.57       17.50      2.00 o 
   5   4  11       86.29       82.71      3.10 o 
   6   4  11        1.87        8.48      2.11 o 
   7   4  11       80.40       82.17      3.91 o 
   8   4  11       41.00       41.52      3.03 o 
   9   4  11        0.42        3.40      2.37 o 
  10   4  11       30.18       31.15      3.48 o 
  11   4  11       49.35       52.07      3.46 o 
 -10   5  11       13.24       18.67      3.58 o 
  -9   5  11      435.13      467.60     14.02 o 
  -8   5  11       64.23       82.70      5.10 o 
  -7   5  11      413.14      415.16     10.66 o 
  -6   5  11       15.44        8.06      5.52 o 
  -5   5  11       50.61       49.74      5.57 o 
  -4   5  11       68.99       67.77      6.03 o 
  -3   5  11       99.34       93.48      5.74 o 
  -2   5  11       10.90        6.86      3.37 o 
  -1   5  11       71.83       80.26      6.30 o 
   0   5  11      303.90      308.44      7.69 o 
   1   5  11      136.21      130.52      5.70 o 
   2   5  11      180.81      183.06      7.60 o 
   3   5  11       86.38       78.15      4.66 o 
   4   5  11       29.60       17.72      3.88 o 
   5   5  11        0.08       -1.11      2.19 o 
   6   5  11        4.29        3.07      2.37 o 
   7   5  11       44.99       42.51      3.53 o 
   8   5  11        0.77       -2.75      2.75 o 
   9   5  11      138.58      151.90      6.40 o 
  10   5  11       12.48        9.90      4.88 o 
 -10   6  11        8.30       20.33      9.44 o 
  -9   6  11        1.02        4.39      7.85 o 
  -8   6  11        0.05       -1.03      4.37 o 
  -7   6  11        6.78        9.29      4.70 o 
  -6   6  11       25.33       25.66      5.19 o 
  -5   6  11      160.35      143.15      8.68 o 
  -4   6  11       38.58       35.11      5.37 o 
  -3   6  11      456.37      452.06     23.25 o 
  -2   6  11       89.49       87.19      6.87 o 
  -1   6  11      136.77      126.03      6.85 o 
   0   6  11       32.39       38.25      6.10 o 
   1   6  11      186.64      185.76      8.54 o 
   2   6  11      119.02      107.74      8.65 o 
   3   6  11       52.26       48.60     11.05 o 
   4   6  11       57.42       63.24      6.64 o 
   5   6  11        1.17       -3.35      3.66 o 
   6   6  11      178.47      208.28     17.95 o 
   7   6  11       23.51       26.62      7.20 o 
   8   6  11       23.23       19.23      5.88 o 
   9   6  11      135.99      140.43     20.49 o 
  -8   7  11       11.46       19.46      5.69 o 
  -7   7  11       53.35       50.13      6.62 o 
  -6   7  11        2.67        5.97      4.30 o 
  -5   7  11      139.60      146.67      9.15 o 
  -4   7  11       15.61       10.20      4.81 o 
  -3   7  11       16.41       15.86      4.61 o 
  -2   7  11       61.84       70.43      6.65 o 
  -1   7  11       78.77       71.62      6.61 o 
   0   7  11      249.56      254.01     11.34 o 
   1   7  11        0.45        0.75      3.87 o 
   2   7  11       26.28       29.00      5.27 o 
   3   7  11       19.64       18.08      5.05 o 
   4   7  11       42.34       30.71      5.63 o 
   5   7  11       79.34       91.96     12.95 o 
   6   7  11        2.41        0.51      4.29 o 
   7   7  11       17.38       26.38      5.94 o 
   8   7  11       30.27       32.53      6.44 o 
  -7   8  11        3.02        1.98      9.30 o 
  -6   8  11        2.33        4.14      4.82 o 
  -5   8  11       53.41       57.17      6.91 o 
  -4   8  11       18.28       27.68      5.42 o 
  -3   8  11       21.16       20.82      5.19 o 
  -2   8  11        0.46       -1.25      3.99 o 
  -1   8  11      137.51      132.70      8.88 o 
   0   8  11        0.01        2.47      4.15 o 
   1   8  11       43.48       46.01      6.15 o 
   2   8  11       57.79       69.36      9.39 o 
   3   8  11        0.70       -3.82      3.82 o 
   4   8  11        6.22        6.40      4.65 o 
   5   8  11       11.33       11.25      7.97 o 
   6   8  11       23.92       19.19      5.95 o 
   7   8  11       29.57       23.87      6.30 o 
  -4   9  11       17.90       20.47      6.05 o 
  -3   9  11       83.21       93.22      8.14 o 
  -2   9  11       94.10      100.30     10.94 o 
  -1   9  11       40.41       31.99      7.74 o 
   0   9  11       49.28       44.36      6.49 o 
   1   9  11       24.66       33.18      6.15 o 
   2   9  11       69.67       59.29      7.25 o 
   3   9  11       80.19       87.66      8.21 o 
   4   9  11        0.01       -2.12      4.71 o 
 -12   0  12      110.62      102.39      9.20 o 
 -10   0  12        1.00       -0.92      5.16 o 
  -8   0  12      234.39      246.44     11.57 o 
  -6   0  12      115.09      113.55      4.81 o 
  -4   0  12       40.31       34.69      3.11 o 
  -2   0  12      312.48      239.07      6.20 o 
   0   0  12       47.54       38.96      3.52 o 
   2   0  12      338.28      330.45      8.57 o 
   4   0  12     3244.22     3100.42     58.09 o 
   6   0  12      548.94      513.94     11.71 o 
   8   0  12      183.20      189.84     10.36 o 
  10   0  12      117.11      112.75     26.20 o 
 -12   1  12       83.53       78.32      6.88 o 
 -11   1  12       61.87       66.60      6.41 o 
 -10   1  12      100.89       84.59      6.60 o 
  -9   1  12       85.23       78.35      5.48 o 
  -8   1  12       38.05       32.69      4.29 o 
  -7   1  12      450.55      437.23      9.44 o 
  -6   1  12        0.05       -1.87      1.87 o 
  -5   1  12       57.38       60.27      2.84 o 
  -4   1  12       20.07       19.92      1.90 o 
  -3   1  12       69.13       68.11      2.61 o 
  -2   1  12      335.93      330.57      5.19 o 
  -1   1  12      120.35      106.29      2.96 o 
   0   1  12      703.45      700.86     10.45 o 
   1   1  12       26.58       27.45      2.18 o 
   2   1  12      570.21      583.99      9.32 o 
   3   1  12        8.84        2.92      2.04 o 
   4   1  12        1.68        4.08      2.16 o 
   5   1  12       13.99       14.34      2.62 o 
   6   1  12        1.76        0.25      2.27 o 
   7   1  12       13.62       19.78      2.98 o 
   8   1  12        4.84       -1.64      3.25 o 
   9   1  12        0.32       -2.57      3.59 o 
  10   1  12       38.81       31.31      7.02 o 
  11   1  12        0.06        5.18      4.30 o 
 -11   2  12        2.27       -0.78      5.18 o 
 -10   2  12      113.93      119.89      8.51 o 
  -9   2  12       16.55       13.21      5.03 o 
  -8   2  12       47.91       37.70      4.83 o 
  -7   2  12        1.88       -1.69      3.11 o 
  -6   2  12      331.56      326.73      9.26 o 
  -5   2  12        2.50        1.70      1.99 o 
  -4   2  12      155.76      147.24      4.48 o 
  -3   2  12       24.80       19.88      2.12 o 
  -2   2  12        6.78        4.43      1.74 o 
  -1   2  12       55.94       45.74      2.41 o 
   0   2  12        0.01       -1.65      1.65 o 
   1   2  12      575.21      538.06      7.73 o 
   2   2  12      611.22      625.21      8.12 o 
   3   2  12     1672.12     1617.49     17.45 o 
   4   2  12      337.00      325.43      7.58 o 
   5   2  12       51.35       47.91      3.16 o 
   6   2  12      877.52      860.90     13.04 o 
   7   2  12       64.31       54.52      4.02 o 
   8   2  12      436.93      414.86     10.32 o 
   9   2  12       29.67       33.41      5.75 o 
  10   2  12       29.98       32.43     11.68 o 
  11   2  12        0.02       -4.94      4.95 o 
 -11   3  12      183.59      199.26     19.86 o 
 -10   3  12       20.50       16.75      5.07 o 
  -9   3  12        1.61       -1.73      4.30 o 
  -8   3  12       18.30        8.83      3.90 o 
  -7   3  12       21.84       19.32      3.15 o 
  -6   3  12       12.81       12.70      2.93 o 
  -5   3  12      101.18      108.41      4.29 o 
  -4   3  12      123.81      121.20      4.14 o 
  -3   3  12      130.28      112.49      3.35 o 
  -2   3  12      167.18      185.82      3.91 o 
  -1   3  12      118.20      108.79      2.98 o 
   0   3  12      218.70      219.21      4.34 o 
   1   3  12       16.34       18.39      2.03 o 
   2   3  12        0.83        3.20      1.83 o 
   3   3  12        1.49        0.99      1.79 o 
   4   3  12       55.39       61.02      3.35 o 
   5   3  12       38.97       42.96      3.82 o 
   6   3  12        0.31       -1.21      2.75 o 
   7   3  12        4.63        6.66      3.48 o 
   8   3  12       12.25       18.27      4.02 o 
   9   3  12        0.70       -0.57      3.71 o 
  10   3  12      131.64      150.26      8.75 o 
  11   3  12       37.29       42.59      6.13 o 
 -10   4  12      122.79      152.91      7.65 o 
  -9   4  12       29.11       29.75      4.00 o 
  -8   4  12      234.07      249.10      6.68 o 
  -7   4  12        2.08        0.60      2.09 o 
  -6   4  12      175.27      173.95      4.53 o 
  -5   4  12        0.07        0.14      1.83 o 
  -4   4  12      152.60      159.07      4.05 o 
  -3   4  12      114.44      117.74      3.82 o 
  -2   4  12       34.82       37.18      2.30 o 
  -1   4  12      357.63      336.11      5.22 o 
   0   4  12     1126.04     1122.42     12.17 o 
   1   4  12      521.96      494.99      7.20 o 
   2   4  12       33.00       29.78      2.18 o 
   3   4  12      160.32      145.17      3.85 o 
   4   4  12        2.37        7.28      1.85 o 
   5   4  12      203.46      190.07      4.62 o 
   6   4  12      604.41      612.57     10.87 o 
   7   4  12       56.51       58.67      3.46 o 
   8   4  12      266.80      268.28      6.73 o 
   9   4  12        2.17        1.30      2.36 o 
  10   4  12       80.00       74.67      3.89 o 
 -10   5  12        4.85        0.96      3.28 o 
  -9   5  12        4.95       10.34      3.26 o 
  -8   5  12       14.13       15.55      5.28 o 
  -7   5  12       38.01       44.77     10.38 o 
  -6   5  12      186.21      194.11      9.85 o 
  -5   5  12        1.76        0.30      7.27 o 
  -4   5  12       63.32       65.12      6.32 o 
  -3   5  12      406.64      421.17     29.47 o 
  -2   5  12        6.68       12.68      3.67 o 
  -1   5  12      156.12      155.32      7.43 o 
   0   5  12       63.53       79.28      6.66 o 
   1   5  12       10.09       11.73      3.60 o 
   2   5  12      137.84      142.01      6.65 o 
   3   5  12      111.16      124.23      6.57 o 
   4   5  12       17.32       10.26      2.31 o 
   5   5  12       66.07       63.40      4.32 o 
   6   5  12        1.51       -0.11      3.08 o 
   7   5  12       27.76       23.92      3.31 o 
   8   5  12       11.26        7.06      3.26 o 
   9   5  12       14.69        9.98      6.03 o 
  10   5  12       39.60       43.00      7.29 o 
  -9   6  12        8.33        0.09      7.85 o 
  -8   6  12      146.10      165.45     15.47 o 
  -7   6  12       17.75       14.78      5.17 o 
  -6   6  12      144.33      134.08      9.96 o 
  -5   6  12       44.23       48.84      6.24 o 
  -4   6  12       16.61       15.10      4.59 o 
  -3   6  12       36.03       27.41      5.32 o 
  -2   6  12      186.15      169.29      9.57 o 
  -1   6  12      151.00      121.67      8.18 o 
   0   6  12        1.61        0.91      3.86 o 
   1   6  12        5.55        2.86      4.16 o 
   2   6  12       31.36       35.89      5.60 o 
   3   6  12       15.81       18.88      6.73 o 
   4   6  12       66.80       68.65      6.92 o 
   5   6  12       34.76       35.00      5.96 o 
   6   6  12       43.94       51.56      6.79 o 
   7   6  12      131.51      116.54      9.37 o 
   8   6  12      153.92      165.55     13.23 o 
   9   6  12       22.87       24.30      8.51 o 
  -7   7  12       63.66       62.91      8.37 o 
  -6   7  12       21.86       27.11      5.76 o 
  -5   7  12        0.94        6.07      4.93 o 
  -4   7  12        0.05        1.39      4.15 o 
  -3   7  12        9.00        7.46      4.46 o 
  -2   7  12       61.97       82.97      7.30 o 
  -1   7  12      114.81      117.60      8.33 o 
   0   7  12      199.06      206.81     10.68 o 
   1   7  12       14.14       14.99      5.75 o 
   2   7  12       97.05       95.46      8.00 o 
   3   7  12       32.80       45.91     11.36 o 
   4   7  12        4.03        7.50      4.69 o 
   5   7  12       39.26       37.86      6.35 o 
   6   7  12       12.61       11.67      5.42 o 
   7   7  12       55.81       59.51      7.55 o 
  -6   8  12       45.31       58.33      7.22 o 
  -5   8  12       52.86       49.00      6.80 o 
  -4   8  12        7.06       11.42      5.12 o 
  -3   8  12        6.85       12.15      5.75 o 
  -2   8  12        5.38       10.13      8.41 o 
  -1   8  12       49.01       57.27      6.91 o 
   0   8  12        2.47        5.56      4.48 o 
   1   8  12       26.78       32.45      6.09 o 
   2   8  12       41.28       48.41      9.51 o 
   3   8  12        0.70        0.98      4.61 o 
   4   8  12       89.89       95.27      8.69 o 
   5   8  12        3.33        8.59      5.24 o 
  -2   9  12      138.96      169.26     10.67 o 
  -1   9  12       47.40       45.58      6.82 o 
   0   9  12      114.49      137.60      9.70 o 
   1   9  12       55.18       47.45      6.86 o 
   2   9  12       34.12       50.91      7.09 o 
 -11   0  13        4.04        7.85      8.69 o 
  -9   0  13       19.77       14.91      9.39 o 
  -7   0  13       22.25       27.50      5.95 o 
  -5   0  13      200.45      195.07      9.50 o 
  -3   0  13      480.71      469.66      9.42 o 
  -1   0  13     1879.03     1829.29     24.54 o 
   1   0  13      714.63      689.96     13.38 o 
   3   0  13       77.85       64.99      4.50 o 
   5   0  13      109.91      117.93      6.76 o 
   7   0  13       30.45       21.90      5.50 o 
   9   0  13       90.93       94.11      8.14 o 
  11   0  13      210.30      229.33     12.89 o 
 -11   1  13      235.45      264.40     11.47 o 
 -10   1  13       56.09       51.72      6.03 o 
  -9   1  13      526.59      535.97     14.54 o 
  -8   1  13        9.16        1.99      5.27 o 
  -7   1  13      244.88      273.35      8.52 o 
  -6   1  13        0.47       -2.40      2.40 o 
  -5   1  13      314.34      339.82      6.55 o 
  -4   1  13       12.71       15.49      2.12 o 
  -3   1  13     1580.69     1499.83     16.41 o 
  -2   1  13        4.39        3.36      2.28 o 
  -1   1  13      842.91      797.57     11.04 o 
   0   1  13       56.39       48.76      4.34 o 
   1   1  13        0.06       -1.84      1.84 o 
   2   1  13       37.27       34.03      2.88 o 
   3   1  13      187.76      219.34      5.53 o 
   4   1  13        0.11       -1.29      2.12 o 
   5   1  13       74.17       76.78      3.75 o 
   6   1  13       22.29       17.05      3.32 o 
   7   1  13       32.79       27.14      4.01 o 
   8   1  13       11.64        8.35      4.98 o 
   9   1  13      121.96      122.98      7.37 o 
  10   1  13       64.55       59.54      5.92 o 
  11   1  13       18.24        8.56      4.84 o 
 -11   2  13        4.99        0.89      5.39 o 
 -10   2  13        5.77       -3.15      5.11 o 
  -9   2  13        8.79        3.97      5.12 o 
  -8   2  13        8.03        7.99      5.09 o 
  -7   2  13        5.16        4.47      7.55 o 
  -6   2  13        5.65        6.62      2.69 o 
  -5   2  13      395.71      380.52      7.65 o 
  -4   2  13       46.76       45.64      3.20 o 
  -3   2  13      653.50      640.72      8.78 o 
  -2   2  13       50.82       46.36      2.93 o 
  -1   2  13      364.76      362.54      9.06 o 
   0   2  13       10.20        3.83      2.16 o 
   1   2  13      382.07      346.96      6.71 o 
   2   2  13      120.89      106.53      4.02 o 
   3   2  13       70.22       62.99      3.39 o 
   4   2  13       89.39       97.84      4.21 o 
   5   2  13      197.43      194.24      5.87 o 
   6   2  13        0.02       -2.76      2.76 o 
   7   2  13       55.39       57.93      4.66 o 
   8   2  13        0.00        2.20      4.41 o 
   9   2  13       94.66      106.91     13.67 o 
  10   2  13        0.17       -0.79      4.94 o 
 -10   3  13        3.31       -3.09      4.79 o 
  -9   3  13      127.06      151.55      8.94 o 
  -8   3  13       41.04       33.01      5.43 o 
  -7   3  13      424.70      453.04     12.10 o 
  -6   3  13        0.43        0.05      2.66 o 
  -5   3  13      585.98      665.83     12.75 o 
  -4   3  13        0.48       -2.35      2.35 o 
  -3   3  13        7.16       10.67      2.70 o 
  -2   3  13       53.29       49.94      2.79 o 
  -1   3  13       10.46       12.56      1.95 o 
   0   3  13       86.92       79.74      3.58 o 
   1   3  13       17.43       10.14      3.30 o 
   2   3  13       92.62       76.59      3.63 o 
   3   3  13       21.61       25.76      2.80 o 
   4   3  13        7.37        7.47      3.01 o 
   5   3  13      109.50      122.06      5.59 o 
   6   3  13        6.50        5.72      3.21 o 
   7   3  13      193.48      207.55      8.36 o 
   8   3  13       53.69       59.23      5.22 o 
   9   3  13       18.46       17.54      4.93 o 
  10   3  13        0.01       -4.41      4.41 o 
 -10   4  13       41.93       64.13      5.59 o 
  -9   4  13        0.74        0.08      3.79 o 
  -8   4  13        3.58        7.92      3.50 o 
  -7   4  13       36.06       37.25      4.18 o 
  -6   4  13        7.52        6.04      2.28 o 
  -5   4  13      106.41      114.79      3.94 o 
  -4   4  13        0.53       -0.40      1.90 o 
  -3   4  13      482.25      480.65      8.00 o 
  -2   4  13        7.55        4.08      1.90 o 
  -1   4  13        1.99       -0.75      1.78 o 
   0   4  13      106.76      104.40      3.51 o 
   1   4  13        4.31        3.00      1.69 o 
   2   4  13       40.65       49.35      2.67 o 
   3   4  13      730.75      716.76     10.14 o 
   4   4  13        0.12       -2.41      2.41 o 
   5   4  13      147.08      136.46      4.66 o 
   6   4  13       12.24       17.63      2.61 o 
   7   4  13       27.85       30.75      3.15 o 
   8   4  13       12.32        7.87      2.68 o 
   9   4  13        7.20        2.19      2.57 o 
  -9   5  13       78.34       84.85      4.68 o 
  -8   5  13        0.32       -0.17      4.63 o 
  -7   5  13      222.70      252.44     11.79 o 
  -6   5  13       31.33       33.90     13.41 o 
  -5   5  13       43.68       45.15      6.00 o 
  -4   5  13       23.36       23.12      5.04 o 
  -3   5  13        0.01        1.45      7.13 o 
  -2   5  13       32.12       36.64      5.63 o 
  -1   5  13       12.01       14.34      4.60 o 
   0   5  13       44.77       51.22      7.71 o 
   1   5  13       84.05       85.54      7.07 o 
   2   5  13        7.92        9.72      5.05 o 
   3   5  13       37.20       43.09      7.29 o 
   4   5  13       46.99       38.97      2.88 o 
   5   5  13       49.05       52.15      4.63 o 
   6   5  13       18.35       23.19      3.07 o 
   7   5  13       53.29       56.34      4.22 o 
   8   5  13       34.17       31.12      5.37 o 
   9   5  13      179.60      173.55      9.74 o 
  -8   6  13       41.58       73.19     12.06 o 
  -7   6  13        5.25        9.18      4.94 o 
  -6   6  13        0.69        0.35      4.25 o 
  -5   6  13       24.89       21.92      5.24 o 
  -4   6  13       60.01       55.99      6.54 o 
  -3   6  13        0.19       -2.95      4.53 o 
  -2   6  13      147.48      157.23      9.27 o 
  -1   6  13       53.13       57.74      6.76 o 
   0   6  13       18.46       18.88      5.17 o 
   1   6  13      171.84      156.41      9.82 o 
   2   6  13        1.79        0.07      6.17 o 
   3   6  13       53.65       49.14      6.54 o 
   4   6  13        0.83       -0.07      4.39 o 
   5   6  13       54.79       49.14      6.83 o 
   6   6  13       54.00       68.22      7.67 o 
   7   6  13        9.06        2.69      6.15 o 
   8   6  13       24.18       32.72      9.58 o 
  -6   7  13        6.23       10.39      5.35 o 
  -5   7  13        0.92        0.10      4.59 o 
  -4   7  13       29.66       21.43      5.20 o 
  -3   7  13       65.70       78.06     11.64 o 
  -2   7  13       16.92       37.49      6.16 o 
  -1   7  13        0.59       -0.56      4.27 o 
   0   7  13        2.22        5.49      5.30 o 
   1   7  13       64.07       63.95     12.36 o 
   2   7  13       40.39       46.64      6.82 o 
   3   7  13      165.65      168.59     12.57 o 
   4   7  13       19.10       23.05      5.99 o 
   5   7  13       27.61       26.91      6.34 o 
   6   7  13       67.97       72.77     12.83 o 
  -4   8  13       70.44       77.94      8.12 o 
  -3   8  13        4.06       -1.06      4.66 o 
  -2   8  13        0.00        2.89      4.74 o 
  -1   8  13      106.61      117.12     13.48 o 
   0   8  13        4.38       -1.29      4.81 o 
   1   8  13       86.05      106.99     24.65 o 
   2   8  13        2.47        1.26      8.44 o 
   3   8  13       36.34       38.53      8.67 o 
   4   8  13       22.45       31.76      6.69 o 
 -10   0  14      116.64      107.39      9.34 o 
  -8   0  14       74.66       59.87      7.31 o 
  -6   0  14      287.33      266.28     11.98 o 
  -4   0  14      520.09      473.22     13.02 o 
  -2   0  14       67.48       73.75      5.56 o 
   0   0  14        0.33       -2.47      3.13 o 
   2   0  14       20.86       23.01      8.58 o 
   4   0  14       82.00       85.27      6.08 o 
   6   0  14      101.46      105.41     19.35 o 
   8   0  14      185.99      196.74     15.94 o 
  10   0  14        0.56       -2.06      8.37 o 
 -10   1  14       13.66        8.89      5.21 o 
  -9   1  14        1.09        0.71      4.47 o 
  -8   1  14       19.27        8.40      4.83 o 
  -7   1  14        1.90       -1.90      3.78 o 
  -6   1  14        0.67       -2.67      3.32 o 
  -5   1  14       86.58       79.71      4.30 o 
  -4   1  14       47.98       45.51      2.86 o 
  -3   1  14       78.53       77.24      3.59 o 
  -2   1  14      869.77      808.42     12.67 o 
  -1   1  14      180.75      170.08      5.06 o 
   0   1  14      880.79      852.68     11.93 o 
   1   1  14        8.82        0.98      2.69 o 
   2   1  14      105.47       98.33      4.03 o 
   3   1  14       17.20       13.71      2.59 o 
   4   1  14       91.78       98.41      4.16 o 
   5   1  14       36.72       34.30      3.79 o 
   6   1  14       44.38       45.69      4.52 o 
   7   1  14       67.27       62.16      5.63 o 
   8   1  14       22.13       24.62      4.85 o 
   9   1  14        1.60        2.26      4.28 o 
  10   1  14        2.76        4.88      5.30 o 
 -10   2  14       75.05       85.90      8.12 o 
  -9   2  14        9.53       -1.43      5.14 o 
  -8   2  14      160.47      158.64     20.24 o 
  -7   2  14        2.95       -1.40      4.66 o 
  -6   2  14      304.22      279.56     11.93 o 
  -5   2  14       62.53       55.99      4.22 o 
  -4   2  14       73.19       61.48      3.96 o 
  -3   2  14        0.52       -2.10      2.10 o 
  -2   2  14       72.50       61.55      3.31 o 
  -1   2  14       20.63       20.08      2.59 o 
   0   2  14        8.09        3.93      2.28 o 
   1   2  14      137.81      134.20      4.51 o 
   2   2  14        6.78        4.72      2.78 o 
   3   2  14       15.94       18.40      2.84 o 
   4   2  14       52.03       47.48      4.25 o 
   5   2  14        6.77        2.60      2.86 o 
   6   2  14      205.75      220.93      9.02 o 
   7   2  14        7.38        5.91      4.84 o 
   8   2  14        6.36       -0.41      4.71 o 
   9   2  14       59.90       75.83      7.50 o 
  10   2  14       10.91        4.28      5.55 o 
  -9   3  14        3.87       13.88     14.58 o 
  -8   3  14        3.53        0.39      4.66 o 
  -7   3  14       63.03       55.45      6.15 o 
  -6   3  14      164.23      178.59      6.62 o 
  -5   3  14       64.50       63.52      4.35 o 
  -4   3  14      239.68      246.47      7.34 o 
  -3   3  14        6.37        2.08      2.55 o 
  -2   3  14       35.72       37.52      5.23 o 
  -1   3  14        0.15       -2.31      2.31 o 
   0   3  14      173.91      165.73      5.59 o 
   1   3  14      128.47      109.50      4.70 o 
   2   3  14      577.97      576.18     11.80 o 
   3   3  14       53.35       61.27      4.48 o 
   4   3  14       32.15       31.58      3.76 o 
   5   3  14        2.06       -0.44      3.06 o 
   6   3  14       32.91       38.73      4.67 o 
   7   3  14        0.01        1.65      3.67 o 
   8   3  14       30.94       39.70      5.76 o 
   9   3  14       23.07       33.73      5.60 o 
  -9   4  14        0.45       -3.14      3.79 o 
  -8   4  14      240.62      257.44      9.90 o 
  -7   4  14        7.73        5.14      3.48 o 
  -6   4  14       73.99       69.06      4.25 o 
  -5   4  14        6.65        1.95      2.75 o 
  -4   4  14       65.09       68.89      3.53 o 
  -3   4  14       49.91       52.99      5.16 o 
  -2   4  14        4.27        5.00      2.08 o 
  -1   4  14       90.85       94.43      3.73 o 
   0   4  14       74.46       60.73      3.03 o 
   1   4  14       49.23       57.75      3.00 o 
   2   4  14       10.89        8.17      2.66 o 
   3   4  14       11.49       16.90      2.86 o 
   4   4  14       25.16       34.01      4.11 o 
   5   4  14       26.63       35.83      3.05 o 
   6   4  14       29.92       28.98      3.12 o 
   7   4  14       41.40       56.81      4.02 o 
   8   4  14       59.96       63.48      3.92 o 
  -8   5  14        6.23        8.97      8.51 o 
  -7   5  14        0.63       -5.19      6.82 o 
  -6   5  14       34.40       44.28     11.36 o 
  -5   5  14        1.49       -3.16      4.08 o 
  -4   5  14       62.14       72.37      7.01 o 
  -3   5  14       11.44       13.64      4.77 o 
  -2   5  14       38.25       42.97      5.93 o 
  -1   5  14        0.65        5.45      5.49 o 
   0   5  14      122.22      139.90      9.13 o 
   1   5  14       47.64       52.08      6.41 o 
   2   5  14      181.35      178.33      6.22 o 
   3   5  14       10.81        6.87      2.23 o 
   4   5  14       85.16       85.14      4.59 o 
   5   5  14       40.64       56.11      5.49 o 
   6   5  14       47.36       45.09      3.98 o 
   7   5  14      165.39      187.67     16.38 o 
   8   5  14        0.46       -4.03      5.05 o 
  -6   6  14      151.27      142.31      9.85 o 
  -5   6  14        0.00        0.78      5.12 o 
  -4   6  14       30.24       32.46     10.63 o 
  -3   6  14       80.93       85.77      7.87 o 
  -2   6  14       70.43       62.35     10.33 o 
  -1   6  14       27.60       24.19      5.64 o 
   0   6  14       18.50       21.26      5.40 o 
   1   6  14        8.21       10.41      5.00 o 
   2   6  14        1.05        2.44      5.23 o 
   3   6  14       48.84       64.32      7.44 o 
   4   6  14        0.12       -3.84      3.84 o 
   5   6  14       37.69       49.77      7.45 o 
   6   6  14      121.91      137.19     16.73 o 
  -5   7  14       53.03       50.79      9.07 o 
  -4   7  14        8.27       -2.34      4.75 o 
  -3   7  14        1.91        5.45      4.99 o 
  -2   7  14      119.27      131.06     16.08 o 
  -1   7  14        6.03        4.57      4.83 o 
   0   7  14      274.92      284.92     31.71 o 
   1   7  14        5.33        6.95      5.13 o 
   2   7  14       27.39       32.11      6.42 o 
   3   7  14       57.31       77.14      8.34 o 
   4   7  14       69.78       74.84      8.42 o 
  -9   0  15        0.01       10.92      6.48 o 
  -7   0  15       23.16       11.06      5.97 o 
  -5   0  15       21.97       12.90      7.90 o 
  -3   0  15      362.44      317.09     10.41 o 
  -1   0  15      123.66      119.82      6.76 o 
   1   0  15      329.65      308.06     10.43 o 
   3   0  15      135.64      111.85     10.73 o 
   5   0  15      173.61      160.91      9.84 o 
   7   0  15        8.15        6.61      5.50 o 
   9   0  15        3.74        4.46      6.64 o 
  -9   1  15       65.55       65.30      6.67 o 
  -8   1  15       33.84       37.57      5.71 o 
  -7   1  15       59.40       60.93      6.17 o 
  -6   1  15        8.02        9.45      3.94 o 
  -5   1  15      122.06      124.33      6.25 o 
  -4   1  15      119.22       93.54      4.37 o 
  -3   1  15       23.50       23.11      3.13 o 
  -2   1  15        9.30        7.69      2.72 o 
  -1   1  15       17.88       12.06      3.25 o 
   0   1  15       40.86       40.93      3.16 o 
   1   1  15        1.25        1.56      2.38 o 
   2   1  15       31.46       32.21      3.40 o 
   3   1  15       79.05       79.78      4.66 o 
   4   1  15        0.57        1.31      3.00 o 
   5   1  15       62.98       53.73      4.84 o 
   6   1  15        4.51        7.06      4.20 o 
   7   1  15        3.14        2.11      4.20 o 
   8   1  15        4.20        0.57      4.25 o 
   9   1  15        9.36        9.65      4.67 o 
  -9   2  15       31.33       30.10      6.60 o 
  -8   2  15        5.62        5.00      5.31 o 
  -7   2  15        6.25        0.93      5.12 o 
  -6   2  15       12.50        7.55      5.18 o 
  -5   2  15       82.49       82.55      5.54 o 
  -4   2  15        9.40        9.32      4.16 o 
  -3   2  15       75.54       62.08      4.15 o 
  -2   2  15       10.67       10.72      3.43 o 
  -1   2  15      204.98      190.46      7.14 o 
   0   2  15        4.61       -0.11      2.59 o 
   1   2  15       78.70       63.52      3.83 o 
   2   2  15      197.55      200.12      7.60 o 
   3   2  15      248.94      241.10      8.01 o 
   4   2  15        7.64        8.99      3.53 o 
   5   2  15       43.09       31.73      8.86 o 
   6   2  15        0.66        5.05      4.84 o 
   7   2  15       11.74       12.74      5.91 o 
   8   2  15       96.71      103.25      8.24 o 
   9   2  15        2.49       -5.26      5.26 o 
  -8   3  15       10.84       15.63      5.40 o 
  -7   3  15       86.94       96.01     11.38 o 
  -6   3  15        1.34       -4.35      4.35 o 
  -5   3  15        6.31       -1.05      2.97 o 
  -4   3  15        0.00       -2.82      2.82 o 
  -3   3  15      203.92      206.44      7.04 o 
  -2   3  15        0.00       -2.36      2.67 o 
  -1   3  15       33.36       31.72      3.68 o 
   0   3  15       50.13       41.67      6.01 o 
   1   3  15       10.56        7.58      3.57 o 
   2   3  15        4.63        7.06      3.60 o 
   3   3  15       14.01       15.28      3.55 o 
   4   3  15        6.00        3.28      3.37 o 
   5   3  15        1.48        4.20      3.75 o 
   6   3  15       10.06        8.69      4.07 o 
   7   3  15       52.15       50.85      6.22 o 
   8   3  15        0.11        0.42      5.61 o 
  -8   4  15        1.91        2.33      4.08 o 
  -7   4  15        9.42        8.81      4.21 o 
  -6   4  15        1.35       -3.30      3.30 o 
  -5   4  15       97.14       97.64      4.93 o 
  -4   4  15        3.87        7.88      3.00 o 
  -3   4  15       92.97       98.76      5.60 o 
  -2   4  15        0.13       -0.37      3.29 o 
  -1   4  15       16.58       22.60      3.57 o 
   0   4  15       48.73       52.19      3.45 o 
   1   4  15      107.80      110.43      4.56 o 
   2   4  15        2.83        1.37      2.34 o 
   3   4  15      102.37       89.75      4.46 o 
   4   4  15      103.16      105.18      4.93 o 
   5   4  15       76.94       87.93      4.67 o 
   6   4  15      184.46      200.02      9.66 o 
   7   4  15       62.63       71.28      5.17 o 
  -6   5  15        5.14        7.01      8.09 o 
  -5   5  15      124.41      143.71      9.71 o 
  -4   5  15       65.02       55.66      8.58 o 
  -3   5  15       93.21       84.00      7.89 o 
  -2   5  15       89.35       97.75      8.17 o 
  -1   5  15       67.64       64.22      9.74 o 
   0   5  15        0.40       -0.70      5.70 o 
   1   5  15        5.75        0.48      2.37 o 
   2   5  15       65.06       57.34      4.73 o 
   3   5  15        3.39       -0.41      2.33 o 
   4   5  15       82.79       76.87      4.15 o 
   5   5  15       10.12        9.29      2.92 o 
   6   5  15        1.73       -3.48      3.48 o 
  -5   6  15       19.62       30.68      6.41 o 
  -4   6  15        4.52        6.17      6.05 o 
  -3   6  15       98.78       96.10      8.51 o 
  -2   6  15        3.13       -4.65      9.42 o 
  -1   6  15      115.71      132.83      9.60 o 
   0   6  15        7.94        0.24      4.58 o 
   1   6  15       55.37       71.61     11.29 o 
   2   6  15       16.69       23.44      5.91 o 
   3   6  15      169.62      168.19     20.54 o 
   4   6  15      107.77      119.87     15.35 o 
   5   6  15      155.49      177.78     12.04 o 
  -2   7  15       32.34       35.85      6.77 o 
  -1   7  15       11.11       12.58      9.65 o 
   0   7  15       64.40       85.32      8.79 o 
   1   7  15        0.03       -2.52      4.74 o 
   2   7  15       67.91       67.67     10.75 o 
  -8   0  16       27.81       21.28      7.07 o 
  -6   0  16      183.59      181.80     11.05 o 
  -4   0  16       60.75       55.94      9.82 o 
  -2   0  16       57.26       70.04      6.94 o 
   0   0  16      234.72      209.91      9.69 o 
   2   0  16      119.96      132.46      7.39 o 
   4   0  16       74.70       64.72      7.36 o 
   6   0  16       49.57       58.76      7.42 o 
   8   0  16      124.17      152.98     10.62 o 
  -8   1  16        0.19        4.10      8.62 o 
  -7   1  16       10.69        7.69      4.80 o 
  -6   1  16        2.85       -0.58      4.49 o 
  -5   1  16        2.90        1.05      3.86 o 
  -4   1  16        0.16       -2.51      2.51 o 
  -3   1  16       15.22       16.86      3.53 o 
  -2   1  16       44.98       44.85      4.23 o 
  -1   1  16       58.31       55.05      3.92 o 
   0   1  16      134.11      146.79      5.97 o 
   1   1  16       14.70       11.22      3.43 o 
   2   1  16       96.28      121.48      8.29 o 
   3   1  16       20.49       19.84      5.94 o 
   4   1  16        3.78       10.89      4.24 o 
   5   1  16        4.18        5.58      4.19 o 
   6   1  16        0.73       -3.39      5.22 o 
   7   1  16        0.47       -1.93      4.28 o 
   8   1  16        0.38       -1.58      4.46 o 
  -8   2  16       77.15       84.58      8.13 o 
  -7   2  16       15.13       16.53      5.77 o 
  -6   2  16       35.86       41.39      6.61 o 
  -5   2  16       35.72       24.65      5.83 o 
  -4   2  16       72.58       78.98      5.65 o 
  -3   2  16        0.01        0.35      3.39 o 
  -2   2  16       48.47       54.14      5.05 o 
  -1   2  16       43.87       47.80      6.25 o 
   0   2  16        0.41       -4.08      4.08 o 
   1   2  16        8.68       16.01      5.15 o 
   2   2  16       12.15       13.13      4.25 o 
   3   2  16        0.87        0.03      3.76 o 
   4   2  16       77.83      101.74      7.89 o 
   5   2  16       73.55       75.53     16.38 o 
   6   2  16      142.24      144.58     10.26 o 
   7   2  16       28.19       29.46      6.21 o 
  -7   3  16        0.75       -0.78      4.83 o 
  -6   3  16        1.36       -0.08      4.79 o 
  -5   3  16       15.00       17.69      5.07 o 
  -4   3  16       37.61       38.01      4.57 o 
  -3   3  16        0.94        4.49      3.42 o 
  -2   3  16       59.92       65.66      4.96 o 
  -1   3  16        0.24       -1.01      3.01 o 
   0   3  16      125.36      139.53      7.13 o 
   1   3  16       27.36       23.53      4.44 o 
   2   3  16       43.75       48.09      5.16 o 
   3   3  16       17.72       21.98      4.40 o 
   4   3  16       86.03       83.54      7.13 o 
   5   3  16       37.60       49.50      6.82 o 
   6   3  16       99.30      126.74      8.49 o 
   7   3  16       48.90       52.05      6.59 o 
  -6   4  16       72.07       70.68      5.96 o 
  -5   4  16       25.04       31.70      4.20 o 
  -4   4  16       10.71        9.21      3.31 o 
  -3   4  16       24.01       27.52      3.59 o 
  -2   4  16        1.98        3.74      2.96 o 
  -1   4  16       18.92       23.07      3.50 o 
   0   4  16        8.33        6.63      3.06 o 
   1   4  16       39.88       41.15      5.23 o 
   2   4  16        3.01        4.95      2.98 o 
   3   4  16       69.76       80.44      5.24 o 
   4   4  16       11.58       21.41      3.97 o 
   5   4  16        3.09        4.45      3.95 o 
   6   4  16      334.35      377.90     12.05 o 
  -5   5  16        2.69        7.30      4.99 o 
  -4   5  16       21.60       17.16      5.55 o 
  -3   5  16        9.43       15.10      9.67 o 
  -2   5  16      148.39      178.77     11.11 o 
  -1   5  16        0.50       -3.98      4.50 o 
   0   5  16      141.08      151.90      7.77 o 
   1   5  16        6.50        1.30      2.66 o 
   2   5  16      142.42      161.98      6.68 o 
   3   5  16       31.62       35.72      3.21 o 
   4   5  16      115.46      136.25      5.45 o 
  -2   6  16       14.32       13.53      5.82 o 
  -1   6  16       48.47       73.19      8.22 o 
   0   6  16        0.00       -2.07      4.82 o 
   1   6  16       56.85       72.71      8.27 o 
   2   6  16        8.03        8.38      5.47 o 
  -5   0  17        8.10        4.09      5.66 o 
  -3   0  17       17.39       20.05      6.21 o 
  -1   0  17      182.54      163.55     19.02 o 
   1   0  17       91.42       99.41      8.56 o 
   3   0  17       17.20       10.23      5.84 o 
   5   0  17       50.35       47.39      7.64 o 
  -6   1  17        3.51        7.77     10.21 o 
  -5   1  17       63.53       62.40      7.42 o 
  -4   1  17        2.19       -3.81      4.93 o 
  -3   1  17      176.42      182.44      7.93 o 
  -2   1  17       24.92       23.64      4.45 o 
  -1   1  17       29.77       38.85      4.85 o 
   0   1  17       13.08       25.39      4.89 o 
   1   1  17        1.85        1.26      3.56 o 
   2   1  17       28.94       22.67      4.90 o 
   3   1  17       71.94       69.35      6.34 o 
   4   1  17        3.11       -1.14      4.59 o 
   5   1  17       64.05       63.96      6.22 o 
   6   1  17        1.23       -0.97      4.60 o 
  -6   2  17        0.11        1.96      6.36 o 
  -5   2  17        0.01       -0.29      5.20 o 
  -4   2  17        1.03       -2.36      5.00 o 
  -3   2  17       74.15       65.00      9.11 o 
  -2   2  17       19.91       30.20      5.16 o 
  -1   2  17        4.24       -1.32      4.86 o 
   0   2  17       49.29       39.49      6.47 o 
   1   2  17       67.45       57.23      6.86 o 
   2   2  17        3.53       -1.48      5.05 o 
   3   2  17      137.59      125.72      8.79 o 
   4   2  17        0.70       -1.45      5.68 o 
   5   2  17       31.84       47.50      6.82 o 
   6   2  17       64.54       60.13      7.40 o 
  -5   3  17       22.71       20.52      8.16 o 
  -4   3  17       42.78       50.09      5.09 o 
  -3   3  17       19.28       14.67      4.13 o 
  -2   3  17       27.02       12.11      3.95 o 
  -1   3  17       54.02       56.70      7.04 o 
   0   3  17       18.38       10.13      3.98 o 
   1   3  17        0.39       -2.35      4.49 o 
   2   3  17        4.69       -0.44      8.58 o 
   3   3  17        1.11       -4.08      5.89 o 
   4   3  17       49.92       58.14      6.54 o 
   5   3  17       11.64        8.89      5.18 o 
  -4   4  17        3.81        5.69      3.38 o 
  -3   4  17       48.55       47.14      4.62 o 
  -2   4  17       22.15       22.06      4.04 o 
  -1   4  17       15.84       14.70      3.46 o 
   0   4  17       15.89       16.46      3.53 o 
   1   4  17       34.54       37.93      4.08 o 
   2   4  17        1.56       -2.82      2.99 o 
   3   4  17      154.51      169.09      8.20 o 
   4   4  17        7.09       -0.90      3.99 o 
  -1   5  17        6.52        3.04      5.39 o 
   0   5  17       34.90       31.04      6.61 o 
   1   5  17        2.89        2.93      4.02 o 
  -4   0  18        1.03       -6.43      6.43 o 
  -2   0  18       62.44       88.61      8.92 o 
   0   0  18        7.99        8.03      9.67 o 
   2   0  18       44.49       73.35     21.66 o 
   4   0  18      325.24      375.40     15.92 o 
  -4   1  18        3.01       -1.32      5.62 o 
  -3   1  18        0.23       -3.95      3.95 o 
  -2   1  18      129.91      137.73      9.79 o 
  -1   1  18        4.23       -2.17      5.49 o 
   0   1  18      123.20      122.71      7.65 o 
   1   1  18        1.06       -4.10      4.10 o 
   2   1  18       64.42       64.61      6.53 o 
   3   1  18        0.37       -0.48      4.68 o 
   4   1  18       81.52      101.83      7.29 o 
  -4   2  18       27.88       26.67      6.47 o 
  -3   2  18       27.11       22.85      4.67 o 
  -2   2  18        0.34       -1.89      3.82 o 
  -1   2  18        0.10        1.57      5.35 o 
   0   2  18       22.02       11.07      6.78 o 
   1   2  18        1.23       -2.44      7.99 o 
   2   2  18       46.98       47.72      7.17 o 
   3   2  18        2.40        0.58      5.24 o 
  -2   3  18        5.27        3.27      3.80 o 
  -1   3  18        1.16        5.47      3.88 o 
   0   3  18       51.79       64.75      5.68 o 
   1   3  18        0.13       -3.13      4.64 o 
   2   3  18       82.90      100.01      7.78 o 
                                                 
